# Supplementary material for: Differential Transcriptional Reprogramming by Wild Type and Lymphoma-Associated Mutant MYC Proteins as B-Cells Convert to a Lymphoma Phenotype
Source: Cancers (Basel). 2021 Dec 3;13(23):6093. doi: 10.3390/cancers13236093 (PMC8657136; doi:10.3390/cancers13236093)
Supplement: Supplementary file 1 [file cancers-13-06093-s001.zip]

Archive with 2 entries (2 files):
- cancers-1459948-supplementary.pdf
- Myc_SupplementaryTable_S1-S4.xlsx
