# Supplementary material for: Differential Transcriptional Reprogramming by Wild Type and Lymphoma-Associated Mutant MYC Proteins as B-Cells Convert to a Lymphoma Phenotype
Source: Cancers (Basel). 2021 Dec 3;13(23):6093. doi: 10.3390/cancers13236093 (PMC8657136; doi:10.3390/cancers13236093)
Supplement: Supplementary file 1 [file cancers-13-06093-s001.zip › Myc_SupplementaryTable_S1-S4.xlsx]

## Sheet: Info
	Supplementary tables S1-S4 for:
	Differential transcriptional reprogramming by wild type and lymphoma-associated mutant MYC proteins as B-cells convert to lymphoma-like cells
	Amir Mahani, Gustav Arvidsson, Laia Sadeghi, Alf Grandien and Anthony P. Wright
	Supplementary Table S1: Gene expression data for differentially regulated genes
		Column legend:
		ensembl	ensembl gene ID
		name	official gene symbol
		chr	chromosome
		biotype	RNA biotype
		length	length of concatenated exons (base pairs)
		cluster	cluster membership c1-c12 (Figure 3)
		DE_group	differential expression group (Figure 6A)
		WT0mean–T58I1000mean	RPKM Mean
		WT0sd–T58I1000sd	RPKM Standard diviation
		WT_logFC–T58AvsT58I_FDR	edgeR output for different comparisons
		WT_Fcsum–T58I_Fcsum	Sum of fod changes for WT, T58A and T58I
		WT_dir–T58I_dir	Direction of regulation (UP, DN down, NUD neither up or down)
	Supplementary Table S2: Cluster profiler output; enriched gene sets per cluster for Gene Ontology Biological Processes gene sets
	Supplementary Table S3: Cluster profiler output; enriched gene sets per cluster for KEGG pathway database gene sets
	Supplementary Table S4: Output from fGSEA; Gene set enrichment analysis based on a pre-ranked list for differences in sensitivity to the level of MYC between T58A and T58I
	Gene sets from the MSigDB included in the analysis: c2.cp.kegg.v6.2.symbols.gmt, c5.bp.v6.2.symbols.gmt and h.all.v6.2.symbols.gmt

## Sheet: Supplementary Table S1
ensembl	name	chr	biotype	length	cluster	DE_group	WT0mean	WT25mean	WT50mean	WT100mean	WT300mean	WT600mean	WT1000mean	T58A0mean	T58A25mean	T58A50mean	T58A100mean	T58A300mean	T58A600mean	T58A1000mean	T58I0mean	T58I25mean	T58I50mean	T58I100mean	T58I300mean	T58I600mean	T58I1000mean	WT0sd	WT25sd	WT50sd	WT100sd	WT300sd	WT600sd	WT1000sd	T58A0sd	T58A25sd	T58A50sd	T58A100sd	T58A300sd	T58A600sd	T58A1000sd	T58I0sd	T58I25sd	T58I50sd	T58I100sd	T58I300sd	T58I600sd	T58I1000sd	WT_logFC
ENSMUSG00000000028	Cdc45	16	protein_coding	2252	10	A	13.3118	23.9671	34.949	49.0706	58.7165	62.6208	60.6334	9.91088	40.1375	43.0182	39.5317	38.0162	38.364	40.7086	9.48004	8.36032	9.48869	15.1058	34.1099	44.3012	47.8254	1.4885	1.73852	2.24525	2.3666	3.14007	4.52349	1.57237	0.850558	0.769536	2.0115	0.590978	0.445599	1.8208	0.710143	0.389101	1.16446	0.789984	0.305679	1.36635	3.05956	0.155185	0.00133682
ENSMUSG00000000037	Scml2	X	protein_coding	6079	6	A	0.205983	0.223244	0.243174	0.133098	0.193409	0.113876	0.114843	0.56862	0.541383	0.514251	0.607722	0.511901	0.526189	0.542721	0.518225	0.451843	0.305916	0.353447	0.254476	0.281841	0.272087	0.0472533	0.0073007	0.0249871	0.0269525	0.031049	0.0412303	0.0192098	0.0979175	0.0493239	0.0940681	0.061322	0.0740521	0.0609918	0.0440475	0.0618959	0.120479	0.143845	0.0261578	0.0531714	0.0781462	0.0693062	-0.00100625
ENSMUSG00000000056	Narf	11	protein_coding	4806	3	A	25.8389	22.0346	19.1314	16.8442	11.0484	10.1223	9.58207	23.3944	15.985	13.4596	10.3919	8.28042	7.97687	7.80836	16.3048	15.5643	14.8391	15.5651	14.2101	11.5489	10.7116	1.88596	1.19327	1.47471	0.800344	0.516495	0.407471	0.318117	0.386107	0.844866	0.302029	0.361913	0.30707	0.560297	0.0665213	0.473993	0.422473	0.161589	0.669496	0.535069	0.401989	0.701139	-0.00137968
ENSMUSG00000000058	Cav2	6	protein_coding	3335	6	A	1.98742	1.28439	2.21816	1.26984	0.929113	0.835318	0.815074	0.390403	0.347138	0.246959	0.234493	0.305499	0.203296	0.232817	0.301051	0.297596	0.314877	0.352588	0.26915	0.19303	0.161446	0.836099	0.0642508	1.27692	0.210946	0.0736868	0.128065	0.263057	0.0591804	0.0510566	0.0335637	0.0172055	0.0990621	0.0769161	0.0561207	0.131837	0.0760401	0.029441	0.0605474	0.0555479	0.0931986	0.0391194	-0.00129285
ENSMUSG00000000078	Klf6	13	protein_coding	4217	3	A	35.6899	22.8539	21.3779	13.7075	6.73381	5.5355	4.84561	22.9291	6.47846	4.34081	3.21968	2.11022	1.92103	1.85085	27.569	24.482	19.8336	15.7045	8.04783	5.4602	3.84484	1.02287	1.69823	3.62488	1.69095	0.917146	0.249221	0.233207	1.10061	0.378452	0.279937	0.215914	0.207099	0.171223	0.139138	1.94652	1.04501	2.22795	1.06906	0.44023	0.365807	0.216416	-0.00269428
ENSMUSG00000000088	Cox5a	9	protein_coding	2101	10	A	26.0583	26.3176	29.0893	40.7917	43.6303	51.2951	49.4034	13.1859	18.8227	24.1815	25.0856	28.1073	39.8586	28.5765	11.1162	11.7087	18.0466	17.0928	16.9444	23.9871	25.4848	2.05037	5.23578	3.09259	5.13598	1.06168	2.87569	1.89389	1.30091	1.95553	4.15151	0.481985	0.602088	4.29656	3.29656	1.45031	0.174444	3.06357	2.88088	1.9296	1.88224	1.72279	0.000868932
ENSMUSG00000000093	Tbx2	11	protein_coding	3626	6	A	0.702225	0.530261	0.284089	0.334077	0.14929	0.168869	0.245855	1.09404	0.437932	0.244671	0.204325	0.323009	0.324062	0.211128	1.78095	1.53123	1.8222	1.40651	0.875444	0.504512	0.421147	0.103807	0.168332	0.0838913	0.0862597	0.0148342	0.0625594	0.072098	0.175191	0.0713538	0.0255896	0.0653959	0.085434	0.11145	0.00286808	0.0773372	0.187173	0.365058	0.237622	0.167013	0.073774	0.027614	-0.00143465
ENSMUSG00000000120	Ngfr	11	protein_coding	3446	6	A	0.343964	0.275291	0.165712	0.151922	0.0947083	0.0514114	0.102463	0.852426	0.305256	0.27957	0.197114	0.128337	0.0710482	0.0667617	0.917562	0.816539	0.993363	0.543678	0.489822	0.337307	0.27994	0.0305032	0.095634	0.071197	0.0322953	0.0224246	0.0243536	0.067499	0.108599	0.0809931	0.153751	0.0351371	0.037392	0.00618108	0.0441213	0.0813575	0.0416286	0.187037	0.0764743	0.0671167	0.0699867	0.0521011	-0.00192143
ENSMUSG00000000125	Wnt3	11	protein_coding	3076	4	A	0.397191	0.266706	0.149385	0.0985976	0.0722086	0.0611067	0.0529666	0.371661	0.0837585	0.0283867	0.0334639	0.0155769	0.0327536	0.0279096	1.33244	1.04634	0.799028	0.525438	0.254125	0.10707	0.133981	0.0528594	0.0704711	0.110242	0.0399365	0.0354052	0.026311	0.0317845	0.0752749	0.0478697	0.0131737	0.00772963	0.02698	0.0104282	0.0245068	0.197261	0.290038	0.170389	0.133458	0.0306971	0.00651773	0.0288331	-0.00289845
ENSMUSG00000000126	Wnt9a	11	protein_coding	3329	6	A	0.40639	0.273855	0.146632	0.164125	0.165452	0.0748873	0.0930162	0.586533	0.16675	0.116687	0.0633583	0.0442518	0.0772356	0.0808741	1.12428	0.803735	0.581351	0.435523	0.203481	0.222047	0.116814	0.0918562	0.0106472	0.0804781	0.0844297	0.0369652	0.0434643	0.0288566	0.128956	0.0945445	0.0379423	0.0069386	0.0231948	0.0334933	0.0261696	0.057797	0.0742722	0.0307343	0.0566074	0.171382	0.0188163	0.0244705	-0.00198819
ENSMUSG00000000127	Fer	17	protein_coding	3473	6	A	1.0416	0.903325	1.06064	0.799441	0.654588	0.55069	0.467835	0.748128	0.731633	0.66101	0.720007	0.651928	0.513596	0.544072	0.550367	0.554971	0.48001	0.544178	0.513683	0.355639	0.301591	0.0934429	0.120265	0.0782487	0.149085	0.142212	0.10421	0.113657	0.0587269	0.0266529	0.110062	0.0107955	0.0576884	0.100854	0.0575309	0.022738	0.0222644	0.0893554	0.0603677	0.0108541	0.0642922	0.0670207	-0.00119169
ENSMUSG00000000134	Tfe3	X	protein_coding	9261	1	A	6.89966	5.62513	4.3217	4.41428	3.59221	3.13433	3.42294	4.80611	3.19221	2.84035	2.63638	2.38264	2.26222	2.17384	5.29673	4.50122	4.42706	3.85764	3.36308	3.08184	2.86555	0.313149	0.563586	0.758236	0.250479	0.399034	0.113742	0.201433	0.104794	0.135	0.17846	0.0682979	0.283253	0.232372	0.138617	0.270521	0.0411689	0.208998	0.282097	0.135653	0.0601794	0.119352	-0.000871934
ENSMUSG00000000167	Pih1d2	9	protein_coding	2813	12	A	0.260748	0.340518	0.258776	0.328959	0.511531	0.660385	0.607922	0.243059	0.51591	0.592791	0.639235	0.772906	0.639678	1.00436	0.310429	0.235041	0.230154	0.248196	0.46474	0.521569	0.61402	0.0722682	0.12302	0.0924385	0.0709564	0.0818169	0.0681159	0.0860722	0.0784678	0.130395	0.0233546	0.0283	0.0536894	0.14303	0.251581	0.163529	0.0420061	0.102338	0.0425968	0.0657766	0.198459	0.0883644	0.00121968
ENSMUSG00000000168	Dlat	9	protein_coding	4886	10	A	12.698	13.5291	17.5708	19.9501	24.8376	27.8819	30.0869	8.45572	15.1738	18.795	21.1021	25.2221	25.8342	25.3636	6.76261	7.46776	8.15248	9.26842	13.0076	15.556	17.1089	0.584241	0.443734	1.17313	0.71504	0.608427	0.941591	1.25212	0.186746	0.769414	0.581023	0.217124	0.554373	1.015	0.707003	0.174334	0.581806	0.470848	0.27414	0.135799	0.680206	0.495518	0.00107204
ENSMUSG00000000171	Sdhd	9	protein_coding	1231	9	A	130.896	142.01	152.526	190.67	229.697	240.234	248.085	85.8081	160.795	195.23	215.279	225.699	229.584	232.855	78.1051	82.8303	88.7944	98.2686	137.231	164.793	180.328	13.6502	13.2604	11.6782	12.1138	5.17013	10.5382	6.43235	6.10452	7.66029	5.83306	5.28958	1.8683	9.36803	0.788893	2.17483	2.35964	0.339125	4.13501	3.32395	2.67592	6.39421	0.000807547
ENSMUSG00000000184	Ccnd2	6	protein_coding	9409	6	D	0.595375	0.287224	0.286677	0.115942	0.0819783	0.107948	0.145448	1.06928	0.441235	0.403963	0.557277	0.7785	0.854016	0.90097	0.529829	0.3853	0.319159	0.240051	0.258799	0.338527	0.387413	0.0678723	0.0517123	0.29745	0.0046424	0.0194684	0.0627388	0.0337353	0.10583	0.0519091	0.0585724	0.0269191	0.0860927	0.0449122	0.0996667	0.0142064	0.0659875	0.00487023	0.0187177	0.0253081	0.0714174	0.0351439	-0.00171231
ENSMUSG00000000194	Gpr107	2	protein_coding	12766	1	A	9.77435	9.02072	7.52177	7.10951	5.32709	4.77984	4.97754	8.50279	5.74254	4.6705	3.95993	3.28174	3.184	3.18808	9.12941	8.89412	8.53098	8.84616	7.62519	5.94232	5.67314	0.603059	0.177155	0.770622	0.123227	0.399299	0.1776	0.137154	0.189055	0.13944	0.10057	0.1128	0.0336359	0.0820925	0.0732129	0.470539	0.250742	0.501583	0.303555	0.16264	0.141097	0.322827	-0.000969479
ENSMUSG00000000223	Drp2	X	protein_coding	8553	11	A	0.0516961	0.0847227	0.105895	0.119204	0.160221	0.161048	0.188527	0.0687176	0.149995	0.212702	0.189327	0.204356	0.184444	0.208868	0.0756866	0.0549894	0.0512709	0.0964761	0.129822	0.181496	0.252022	0.00388786	0.0256596	0.0231007	0.0201739	0.024408	0.0332687	0.0113435	0.0372411	0.0378734	0.0400556	0.075186	0.040238	0.0692608	0.0511724	0.0263022	0.0169624	0.0132847	0.0275843	0.029199	0.00588434	0.0380716	0.00121242
ENSMUSG00000000244	Tspan32	7	protein_coding	6234	5	A	16.6641	16.8735	13.8512	14.1493	11.8767	10.7158	11.3368	21.2414	17.5674	15.9088	15.0253	14.9626	15.3411	15.078	24.46	26.0686	26.9009	25.9396	24.3731	21.5778	20.3505	0.579384	0.838722	2.0418	0.359904	0.141878	0.510299	0.376935	0.382645	0.429109	1.15302	0.485149	0.313269	0.691799	0.281021	0.437548	1.041	1.02646	0.703463	0.373354	0.548937	0.252466	-0.000608513
ENSMUSG00000000266	Mid2	X	protein_coding	8114	4	A	0.160761	0.105054	0.191386	0.107462	0.114984	0.0883445	0.0733236	0.0640444	0.0260108	0.0319442	0.0180681	0.0244793	0.0273433	0.0264996	0.0625852	0.0769399	0.0483069	0.0406841	0.0224041	0.01689	0.0194293	0.0322667	0.00197086	0.0469826	0.0172126	0.0535276	0.0355517	0.0183358	0.0169278	0.021042	0.00767918	0.00247114	0.0155444	0.0247069	0.0151455	0.00646733	0.0252465	0.0203355	0.0114959	0.0105693	0.0050173	0.0105594	-0.00107255
ENSMUSG00000000276	Dgke	11	protein_coding	8387	10	A	4.60216	5.80086	7.16292	6.77643	9.46515	10.0012	9.3776	10.6656	16.7114	19.5246	23.3236	25.8424	25.7533	23.6152	6.43182	6.89523	7.23121	7.71061	8.18181	9.43342	9.94966	0.283667	0.127727	1.25587	0.251913	0.423792	0.415879	0.555296	0.31395	0.670165	0.682795	0.99358	0.401647	1.19983	0.391825	0.622211	0.436522	0.11948	0.587172	0.102873	0.1288	0.221591	0.000786972
ENSMUSG00000000278	Scpep1	11	protein_coding	2097	7	A	113.172	90.9165	80.903	70.9177	53.6428	49.1649	49.6353	92.5233	66.8075	59.8942	53.3988	46.5114	44.0068	42.5559	76.5328	78.535	76.4849	66.1408	54.5517	49.175	44.1179	6.59485	5.61349	2.07819	1.3745	3.7847	2.00552	1.54276	4.13356	2.71226	3.49718	1.08348	1.06384	0.466721	1.82492	1.45823	1.03758	1.42477	2.0105	0.872772	1.05895	0.519422	-0.00107449
ENSMUSG00000000282	Mnt	11	protein_coding	4627	10	C	17.4525	16.5281	11.254	17.0929	16.517	17.0515	20.1165	24.232	22.9352	25.8466	31.9893	34.8493	36.8045	30.3601	27.8763	27.1692	29.9727	26.5698	20.9524	21.7906	20.3333	0.720338	2.37913	2.43568	2.58702	0.253093	0.588023	1.73634	1.71554	0.758017	3.67789	1.37474	1.12451	2.70224	2.92733	2.26527	0.810853	2.48053	0.468248	0.725428	0.630236	0.464979	0.000301555
ENSMUSG00000000290	Itgb2	10	protein_coding	3052	5	A	36.1536	31.3762	23.4445	24.3839	19.6301	17.4624	18.8107	42.044	32.9546	28.9196	25.2064	22.8206	23.6058	23.2178	36.5586	36.0823	35.6838	33.7323	31.1919	25.6583	25.1626	1.84681	0.645958	3.4321	0.792297	0.592153	0.28418	0.485874	1.17965	1.10885	0.476961	0.48768	0.168202	0.715987	0.742113	0.685189	0.950182	0.980943	1.14905	0.142531	0.755856	0.834398	-0.00083978
ENSMUSG00000000295	Hddc2	10	protein_coding	3508	3	A	3.93063	4.54443	5.24455	6.32458	7.17187	8.46179	8.37081	4.08609	7.47023	8.92599	10.4269	11.4483	11.8326	12.5708	3.04764	3.397	3.79034	4.28152	5.66029	6.5295	7.06784	0.538061	0.784095	0.787707	0.868366	0.682025	0.21026	0.119442	0.479305	0.503863	0.365108	0.358209	0.534072	0.650676	0.827768	0.0959018	0.0423753	0.091459	0.247156	0.15855	0.324039	0.315074	0.000906198
ENSMUSG00000000301	Pemt	11	protein_coding	2104	12	A	0.646666	0.994246	0.955024	1.45207	1.59557	2.0193	2.41589	0.464957	1.11298	1.36397	1.46804	1.5536	1.59405	1.9237	0.593789	0.742	0.812309	0.933516	1.37649	1.51498	1.50785	0.0559394	0.282256	0.307206	0.209567	0.183139	0.415243	0.259895	0.0693912	0.14632	0.187247	0.452034	0.178188	0.117612	0.418401	0.146195	0.147907	0.138801	0.158407	0.164145	0.195619	0.244286	0.00143256
ENSMUSG00000000325	Arvcf	16	protein_coding	6425	3	A	3.56848	6.01009	5.57238	9.37209	9.99321	10.5624	11.4544	2.3835	5.62118	5.81982	5.4931	6.25066	7.26719	6.30003	3.45557	3.45756	3.76221	5.05507	6.36398	7.59298	8.3603	0.341641	0.286248	1.48138	0.913306	0.443843	0.48947	1.57194	0.083907	0.171629	0.920191	0.180123	0.245707	0.044822	0.413096	0.17082	0.147499	0.152594	0.240935	0.240932	0.327015	0.0555328	0.00109545
ENSMUSG00000000326	Comt	16	protein_coding	2532	10	A	13.9667	13.8884	12.1697	16.9929	16.7366	20.1777	21.6497	9.82971	14.0864	16.3262	17.3503	21.0549	23.0059	23.2424	7.70104	8.25046	9.42259	10.2105	11.9152	14.6034	16.4897	0.795833	0.422553	2.77725	0.506246	0.81036	2.17191	1.72291	0.413488	0.863287	0.801778	0.589741	1.54287	0.843785	1.29125	0.83978	0.283546	0.664618	0.634363	0.332895	0.404119	0.348524	0.000656528
ENSMUSG00000000378	Ccm2	11	protein_coding	3666	7	A	65.2335	53.5745	38.7603	42.3737	27.2192	26.6616	26.9587	60.0703	37.98	31.6339	26.8829	22.2814	22.9723	23.2288	86.7724	83.5587	82.3846	71.3019	49.8948	39.9469	34.7585	5.81525	1.91867	7.25331	1.85995	0.398812	0.607741	1.82382	1.96257	0.71147	1.88919	0.960345	0.749542	0.66353	0.712005	2.8974	3.49763	4.50875	0.799573	1.25337	2.01131	0.0714152	-0.0011327
ENSMUSG00000000384	Tbrg4	11	protein_coding	3696	7	A	24.596	29.1018	26.7194	37.8684	46.573	48.852	53.0615	26.585	38.912	46.9202	53.3627	57.9782	61.2168	56.1708	28.2082	29.7522	32.5172	34.065	39.9326	46.7395	48.2581	0.794902	2.34841	4.96017	3.00664	0.733145	2.124	3.60719	1.15409	0.284301	3.95909	1.04124	0.534241	1.12309	2.07633	1.75771	0.818504	1.1016	0.847264	0.590229	0.758578	0.524907	0.000969036
ENSMUSG00000000386	Mx1	16	protein_coding	3646	6	A	0.759192	0.502228	0.517605	0.244341	0.108608	0.11397	0.103632	1.43144	0.586199	0.493545	0.281586	0.184474	0.121787	0.0974427	1.78457	1.45349	1.23309	0.76496	0.4311	0.334599	0.263869	0.0909412	0.0363229	0.271448	0.022454	0.048527	0.044593	0.0500503	0.172987	0.0744316	0.0982584	0.0520471	0.0817778	0.01599	0.0286553	0.109906	0.0418311	0.0886463	0.118694	0.0696051	0.0300493	0.0891181	-0.00310695
ENSMUSG00000000399	Ndufa9	6	protein_coding	2101	7	A	32.3737	34.9438	35.1859	43.6887	51.1925	53.149	54.8586	26.0493	41.8961	47.1964	48.9215	53.9926	54.8	54.6066	27.0372	26.688	26.354	26.5931	34.9185	41.2535	44.4294	1.5962	2.27428	2.08024	2.86176	2.28347	3.19521	1.37942	0.329135	2.01489	1.97407	0.624813	1.44081	1.79757	1.29247	0.466142	0.489358	1.30579	1.41095	1.24924	0.529258	0.275142	0.000673229
ENSMUSG00000000402	Egfl6	X	protein_coding	2704	3	A	3.88586	9.68164	14.5527	17.7067	20.6955	21.7132	21.1519	3.62047	15.2442	16.751	16.3967	15.8108	15.653	16.9954	2.86149	3.05903	3.47953	5.58046	10.2688	13.2443	14.1112	0.575241	0.838042	2.46575	0.21489	2.05364	0.446862	0.591902	0.282842	0.242809	0.641014	0.221527	0.477151	0.155604	0.530384	0.205561	0.146149	0.116004	0.178996	0.172722	0.778489	0.549393	0.00118905
ENSMUSG00000000409	Lck	4	protein_coding	2929	6	A	0.426948	0.313835	0.288407	0.291503	0.23606	0.256092	0.187818	0.516088	0.389273	0.457479	0.301223	0.278557	0.277767	0.278924	2.51947	2.5667	2.29686	2.33808	1.65994	1.39983	1.14861	0.0439768	0.0515727	0.102049	0.106543	0.0467392	0.121333	0.125858	0.0763919	0.145078	0.0719986	0.129167	0.0879825	0.0223684	0.0595545	0.216613	0.212476	0.381879	0.476274	0.228769	0.0631571	0.1422	-0.000946867
ENSMUSG00000000530	Acvrl1	15	protein_coding	4265	6	A	0.217997	0.152766	0.145032	0.106306	0.0468722	0.0472705	0.0326072	0.5501	0.214324	0.112207	0.155048	0.0769832	0.162172	0.121889	0.432592	0.309864	0.383697	0.262656	0.206589	0.182494	0.113887	0.044832	0.0339176	0.054131	0.00713533	0.0219837	0.0461346	0.0102705	0.129814	0.0685393	0.033844	0.0251979	0.011044	0.00643157	0.0230386	0.062542	0.0351879	0.0556514	0.0279436	0.0176422	0.0164748	0.0112532	-0.0028703
ENSMUSG00000000531	Grasp	15	protein_coding	2013	1	A	2.65006	3.08731	3.00177	4.628	4.53538	4.59032	5.27543	4.02664	5.59218	5.28783	5.22323	6.64527	7.81023	6.96616	2.4471	2.77149	3.71535	3.858	3.95227	4.83549	4.6548	0.181895	0.314899	0.945658	0.35404	0.321634	0.418947	0.884081	0.29575	0.1674	0.429354	0.164866	0.0272154	0.97538	0.293889	0.537847	0.171696	0.395132	0.31212	0.249047	0.202442	0.196214	0.000724581
ENSMUSG00000000552	Zfp385a	15	protein_coding	2291	5	A	57.9255	46.2867	25.5875	32.1902	21.1637	18.874	19.8768	42.8311	20.2908	20.0409	19.545	17.906	17.5164	14.1295	71.2776	62.8474	62.4234	48.1897	32.7961	29.8261	24.2217	4.75113	4.48074	10.1183	3.51729	0.810376	1.23464	1.94494	3.90728	0.865329	2.459	0.812867	0.781738	1.41588	1.22254	7.32413	1.84716	2.6022	1.63327	1.30172	0.467165	1.25706	-0.00132314
ENSMUSG00000000561	Wdr77	3	protein_coding	4841	10	A	7.93072	11.0595	15.3718	15.3522	23.4843	24.7435	23.9358	10.8213	18.3321	20.9577	23.7056	28.0281	26.9748	30.1579	10.123	11.9857	12.1894	14.4309	19.3826	22.1819	23.9865	0.815001	1.53217	2.23299	1.20846	1.92098	2.2259	1.81913	0.717964	1.00277	0.610432	0.690551	0.325875	1.40852	0.204631	1.25132	0.747704	0.876409	0.537486	0.837042	0.645157	1.15718	0.00119542
ENSMUSG00000000563	Atp5f1	3	protein_coding	4105	7	A	40.6534	40.3768	47.3855	51.3896	55.9464	56.8877	56.4819	26.4082	37.0656	46.1529	50.7467	53.1503	51.9939	53.5619	24.4307	25.3601	25.5744	26.6076	33.8473	38.5627	41.2286	3.85828	3.74136	3.27853	4.352	2.77866	0.903409	1.82376	0.423741	1.92616	3.18307	0.793071	1.01983	2.36168	1.0635	0.130368	1.38781	1.74511	1.58344	0.436372	0.375303	1.18443	0.000381917
ENSMUSG00000000568	Hnrnpd	5	protein_coding	7354	7	A	23.791	29.2528	48.4308	47.8235	67.6169	68.814	62.4073	24.5486	57.4536	65.7603	65.9578	67.9465	65.785	70.4343	23.0387	25.8128	26.2792	29.2327	43.911	53.4017	56.7417	1.42547	2.29679	9.62194	4.00148	3.20013	2.09957	4.30191	0.431228	2.78709	7.31754	2.13064	1.16146	1.4838	2.32231	1.87119	0.673887	1.28495	0.691527	0.706478	0.755764	1.37628	0.000997973
ENSMUSG00000000594	Gm2a	11	protein_coding	4127	5	A	51.3702	42.9246	37.5232	36.2293	28.4678	26.0129	27.7017	41.2929	32.7244	30.2088	25.9302	22.7623	20.1954	19.3116	36.4519	37.2373	38.6697	34.8835	30.9334	27.4053	26.3101	0.229951	1.63065	2.30783	0.903316	0.760831	1.81273	0.79744	1.53846	1.04545	1.02557	0.314312	1.06369	1.35155	0.709853	1.64376	1.14041	1.1872	0.848701	0.568681	0.388993	0.62062	-0.000809188
ENSMUSG00000000600	Krit1	5	protein_coding	21853	3	A	7.5649	6.63687	8.09421	5.45606	5.34896	4.98548	4.64896	9.43568	6.27841	5.45055	5.05022	4.92499	4.69893	5.01227	8.60662	8.42647	7.46434	7.24039	6.19509	5.57056	5.34738	0.0913729	0.179946	1.91383	0.309482	0.136396	0.256138	0.390391	0.202198	0.351181	0.212209	0.243749	0.120786	0.10945	0.2258	0.666818	0.224823	0.627226	0.490068	0.272851	0.289878	0.152063	-0.000714937
ENSMUSG00000000605	Clcn4	7	protein_coding	8575	1	A	5.04616	5.06385	4.85321	4.01897	3.45592	2.96909	3.01339	6.43438	5.07176	4.31812	4.2423	3.56416	3.57476	3.91691	9.89315	9.9973	9.89358	9.32742	8.50553	7.19973	7.14059	0.0599911	0.179471	0.216541	0.2799	0.395157	0.389848	0.191913	0.210527	0.133221	0.301774	0.343247	0.0915369	0.137365	0.298659	0.834551	0.325977	0.223075	0.210998	0.243083	0.311218	0.112012	-0.000843999
ENSMUSG00000000628	Hk2	6	protein_coding	5969	3	A	1.61768	2.90015	3.89284	5.73384	10.1312	11.7696	13.2276	2.7088	8.64671	11.8481	15.4644	18.3509	19.7391	18.7784	2.18982	2.89118	3.59988	4.78528	8.2566	11.3809	13.1404	0.205528	0.342911	0.0919487	0.448075	0.842532	0.540117	0.523458	0.154315	0.698587	0.0436038	0.344422	0.794227	1.01904	0.684058	0.188994	0.161608	0.155156	0.417279	0.576394	0.321905	0.25155	0.00235995
ENSMUSG00000000632	Sez6	11	protein_coding	5779	4	A	0.0651102	0.0783169	0.0579118	0.0369116	0.0211872	0.0278632	0.0173904	0.1477	0.0303318	0.0226085	0.0111291	0.0239414	0.0371468	0.0250562	0.216465	0.171571	0.16857	0.171367	0.0698521	0.0905083	0.0693278	0.0128115	0.00928747	0.00907529	0.035187	0.0120943	0.00415088	0.00834258	0.0272438	0.00967074	0.0114462	0.0020355	0.0234892	0.0342535	0.0153104	0.0380357	0.0263406	0.0726797	0.0484223	0.0115652	0.0337422	0.0187805	-0.00207723
ENSMUSG00000000673	Haao	17	protein_coding	1222	7	A	70.4044	53.0536	31.8442	30.4968	19.0106	15.2284	13.8256	73.4702	41.3894	33.2894	26.724	20.0731	18.5677	17.5991	144.543	142.592	141.887	122.497	83.0102	59.1722	47.9094	4.44725	4.15141	7.23023	1.07959	0.5387	0.553075	1.7411	3.92633	1.83037	0.61155	1.38773	0.691933	2.33991	1.06134	4.21775	5.04711	5.82043	0.844417	2.38768	2.00123	2.28439	-0.00211807
ENSMUSG00000000682	Cd52	4	protein_coding	1187	7	A	435.649	270.424	197.617	135.964	60.2767	43.5053	36.2546	307.838	119.262	65.0904	35.9773	21.4519	19.1906	20.8967	222.697	212.059	199.825	181.232	133.006	88.9513	69.7856	76.3823	14.6818	9.20038	7.27359	2.32994	6.07455	2.2465	9.62717	8.04028	2.63953	2.04788	1.33714	1.53931	1.35617	10.1495	12.8667	11.1417	9.94441	6.60164	2.45669	1.95669	-0.00331718
ENSMUSG00000000686	Abhd15	11	protein_coding	3035	12	A	0.259312	0.361589	0.482781	0.609206	0.599413	0.630192	0.822631	0.0974853	0.301714	0.343886	0.570648	0.424416	0.374891	0.494186	0.206998	0.160749	0.151883	0.217683	0.414218	0.464319	0.421837	0.0837674	0.0518022	0.085262	0.0614149	0.163232	0.178602	0.0764948	0.0353448	0.0817436	0.0752558	0.131731	0.0836309	0.152185	0.0610887	0.0300909	0.0545172	0.00546037	0.016642	0.066417	0.0884485	0.125224	0.00103776
ENSMUSG00000000708	Kat2b	17	protein_coding	4867	1	A	7.98731	7.03488	8.39729	6.57525	5.11867	5.02863	4.55425	8.39859	6.26028	5.20135	4.13282	3.21526	3.28053	3.24694	6.1974	6.21268	5.91581	5.55947	5.39831	4.77936	4.77123	0.292413	0.474095	1.18019	0.616019	0.278451	0.268653	0.265204	0.260078	0.277841	0.319736	0.561329	0.0519376	0.0388217	0.216757	0.602124	0.209298	0.0700015	0.598624	0.151156	0.156455	0.281744	-0.000859809
ENSMUSG00000000711	Rab5b	10	protein_coding	3166	3	A	17.4838	15.2045	13.3941	12.0014	9.01067	8.37329	8.19979	15.7946	10.749	8.49654	7.22982	5.82957	5.51016	5.6436	16.1064	15.1602	15.2812	14.1217	11.5322	9.63762	8.64941	1.00112	0.357548	0.930463	0.651313	0.638366	0.334991	0.360155	0.895399	0.512623	0.656892	0.258914	0.168647	0.295699	0.159989	0.623303	0.791936	0.668782	0.461797	0.480243	0.566292	0.467306	-0.00103862
ENSMUSG00000000732	Icosl	10	protein_coding	2756	6	A	0.832341	0.47318	0.215137	0.151844	0.0432876	0.0155861	0.0504608	1.85374	0.298623	0.252241	0.227811	0.08851	0.0688361	0.097831	0.86762	0.717541	0.589533	0.373349	0.242661	0.0913966	0.0514356	0.205599	0.111714	0.0976426	0.111273	0.0378939	0.0135528	0.015894	0.164117	0.0780892	0.0973881	0.0638367	0.0260587	0.0423072	0.0117956	0.133698	0.138913	0.0531778	0.123039	0.0400684	0.00938498	0.0599768	-0.00543396
ENSMUSG00000000751	Rpa1	11	protein_coding	5578	7	A	27.2016	31.6174	40.2946	51.269	61.419	61.9099	63.9491	22.774	54.486	57.9379	59.1194	57.7207	56.6185	54.653	22.2774	22.2932	21.7088	25.3944	39.039	46.3161	50.5481	1.27503	1.32248	1.34596	2.34717	2.73365	0.322905	1.29392	0.704703	1.63257	2.27511	1.00898	1.62033	1.9393	0.97107	0.698566	0.293222	0.440437	1.30063	1.62601	1.31136	0.554477	0.000936651
ENSMUSG00000000753	Serpinf1	11	protein_coding	2359	8	G	1.84958	1.10741	1.27124	0.85029	0.551713	0.408766	0.482578	1.63141	1.55909	1.5617	1.20571	1.26916	1.17839	1.38346	1.10942	1.02343	1.05883	1.00494	1.11233	0.888593	0.764406	0.489644	0.104375	1.02078	0.0605253	0.0655336	0.0756191	0.215401	0.0398152	0.359051	0.506569	0.350008	0.197898	0.147328	0.191347	0.219876	0.145325	0.174788	0.230234	0.129395	0.0352541	0.0878266	-0.00184026
ENSMUSG00000000759	Tubgcp3	8	protein_coding	8568	5	C	16.3172	13.9124	13.2834	12.8497	12.8618	12.63	12.7158	21.6651	15.1075	13.7287	13.354	12.6983	12.727	12.8049	29.3296	26.8826	23.7524	19.9713	15.6572	14.3549	14.1096	0.103985	0.228643	0.313467	0.675273	0.1286	0.087692	0.534139	0.324392	0.410372	0.424422	0.253343	0.26152	0.257145	0.274947	0.597502	0.597625	1.49178	0.11464	0.31742	0.341336	0.267634	-0.000244764
ENSMUSG00000000776	Polr3d	14	protein_coding	2156	10	A	10.6402	11.1236	12.6612	16.4691	22.2268	25.4636	26.7929	12.9339	19.05	21.585	24.7326	30.7457	32.3227	32.3586	13.3834	14.5618	16.2711	16.1859	17.6056	21.173	22.3575	1.02038	1.55117	0.110903	1.34938	0.335932	0.980401	1.67875	0.526972	0.780418	0.212635	1.39451	0.677117	0.955521	0.603694	0.7626	0.675495	1.39734	0.632622	0.212937	0.139103	0.022373	0.001276
ENSMUSG00000000804	Usp32	11	protein_coding	7680	3	A	11.1989	9.70948	9.58226	7.06705	5.78399	5.23586	5.28884	13.5688	7.59778	6.63509	6.95107	6.08528	6.06441	6.59349	13.0148	12.2218	11.3865	10.0619	7.23594	5.95792	5.58265	0.489942	0.576387	1.11143	0.606063	0.242078	0.0383002	0.290927	0.546148	0.153272	0.349335	0.629974	0.230335	0.274555	0.440904	0.692384	0.508802	0.730839	0.19348	0.128672	0.139018	0.157372	-0.00105802
ENSMUSG00000000811	Txnrd3	6	protein_coding	2836	3	A	4.02072	4.74795	5.12987	6.65387	8.73551	9.16386	9.70305	3.13056	5.81338	6.49019	8.8813	11.0808	10.8414	11.603	3.13757	3.63848	4.27422	4.47267	6.06239	7.6743	8.14074	0.41913	0.520329	0.375357	1.03436	0.74406	0.649391	0.584663	0.168207	0.270351	0.720406	0.322325	0.929519	0.569932	0.089961	0.032821	0.290643	0.311079	0.47157	0.165765	0.839746	0.68116	0.00108104
ENSMUSG00000000827	Tpd52l2	2	protein_coding	4982	10	A	17.1422	16.3484	16.5396	18.784	20.7513	21.1813	21.2688	10.3651	14.0926	14.8142	15.9787	16.3812	17.099	17.7911	11.0626	11.5384	11.6243	12.7908	15.0562	16.7028	17.0847	1.90184	0.842103	0.664573	1.61337	0.526083	0.958265	0.623567	0.406462	0.291294	1.03679	0.355428	0.285361	0.575944	0.190819	0.576833	0.367172	0.113028	0.18751	0.479218	0.923109	0.295382	0.000329925
ENSMUSG00000000861	Bcl11a	11	protein_coding	13175	3	E	12.3548	11.1885	10.6257	8.32689	7.2515	7.28834	7.24261	12.6648	8.41905	7.19837	6.16034	6.3621	6.28422	5.57275	7.28203	6.94877	6.9737	7.27206	7.76126	7.78544	7.62457	1.06461	0.88403	1.39663	0.341275	0.230816	0.217977	0.0436669	0.300154	0.500421	0.252214	0.210329	0.166475	0.407194	0.174738	0.28604	0.107396	0.271628	0.39539	0.037705	0.354266	0.111494	-0.000726614
ENSMUSG00000000884	Gnb1l	16	protein_coding	4164	1	A	1.20618	1.32213	1.21407	1.93452	2.46499	2.65017	3.08324	1.51253	2.1083	2.5624	3.40639	4.02849	4.19191	4.16486	2.62535	2.1963	2.18025	1.86899	2.1966	2.94043	3.09701	0.0607494	0.177027	0.30476	0.250908	0.352988	0.408604	0.222611	0.131428	0.0388465	0.200935	0.180915	0.0369905	0.273524	0.39265	0.102156	0.21859	0.321125	0.0751462	0.137104	0.566949	0.117458	0.00125571
ENSMUSG00000000901	Mmp11	10	protein_coding	2572	1	A	5.25787	4.87901	3.97	4.66221	3.65004	3.49961	3.5979	4.56149	4.28452	3.74333	3.01568	2.27346	2.67829	2.7732	3.14858	3.442	3.70204	3.41918	3.56239	3.47189	3.40649	0.397484	0.555497	1.09283	0.504313	0.115781	0.177275	0.494758	0.245387	0.157561	0.139769	0.0643841	0.230179	0.160483	0.104879	0.0277732	0.4019	0.338826	0.183178	0.251352	0.29809	0.406251	-0.000529989
ENSMUSG00000000902	Smarcb1	10	protein_coding	7930	10	A	8.91861	10.9371	10.8321	14.9636	16.3669	17.1814	18.7967	8.4735	14.4369	14.8763	15.6107	16.3035	16.5181	15.3257	7.69155	8.2462	8.94837	9.60012	13.4228	15.1845	15.6349	0.236656	0.568048	1.36397	1.47838	0.130788	0.51786	1.23903	0.257572	0.411862	0.401929	0.444477	0.256305	0.372689	0.0389632	0.251965	0.240165	0.135495	0.715197	0.299344	0.654646	0.0767629	0.000824517
ENSMUSG00000000903	Vpreb3	10	protein_coding	859	9	E	716.61	723.628	619.493	703.189	491.552	492.355	509.649	367.016	432.68	356.405	273.918	219.076	236.826	226.329	287.118	314.356	356.201	369.631	416.19	397.77	391.189	80.6278	32.7889	43.3268	33.9505	3.97987	40.5433	57.0332	13.0191	33.7612	17.4019	13.3018	5.64997	5.75161	7.59229	8.24758	17.5166	30.0192	15.7582	15.6376	9.28722	5.07602	-0.000582883
ENSMUSG00000000916	Nsun5	5	protein_coding	4317	3	A	3.93056	5.61983	4.90344	7.79183	11.235	12.0717	14.6954	4.30618	8.06769	10.025	12.8771	14.5792	15.3281	13.6217	5.57079	5.96052	6.09506	7.6673	9.94037	11.803	13.3597	0.322677	0.494578	0.725849	1.11985	0.62223	0.733364	1.66506	0.307655	0.525635	0.647908	0.953403	0.566631	0.275531	0.501644	0.0587054	0.337581	0.325454	0.146877	0.319926	0.178933	0.259332	0.0016023
ENSMUSG00000000934	Top1mt	15	protein_coding	1903	10	A	6.574	7.67935	8.50992	12.0522	17.5215	20.6388	20.8385	5.57712	11.3803	15.3204	19.5833	25.9279	27.8434	27.4316	6.5134	7.20409	7.65992	7.92786	9.91695	13.0641	15.6843	0.982706	0.758682	0.596034	1.73787	1.86275	0.527108	0.614919	0.256289	0.965427	0.385466	0.0785658	1.37661	0.346865	0.130777	0.725656	0.260973	1.02717	0.45263	0.292729	0.405107	0.473406	0.00154783
ENSMUSG00000000958	Slc7a7	14	protein_coding	3292	1	A	6.07709	5.68449	4.69152	5.27199	4.91485	4.52553	4.6193	3.25902	4.59053	4.19183	3.87512	4.47676	4.25669	4.39416	1.09838	0.981456	0.966175	1.04827	1.10035	0.944656	1.05808	0.652302	0.206823	0.825756	0.249018	0.511236	0.374391	0.681873	0.25165	0.177339	0.277046	0.2227	0.343683	0.26667	0.210047	0.157025	0.136289	0.131378	0.0925288	0.0883761	0.218941	0.100728	-0.000348025
ENSMUSG00000001016	Ilf2	3	protein_coding	8580	10	A	13.3179	14.8976	18.1971	21.0136	22.2461	23.5615	24.3282	11.9355	17.9444	18.809	18.988	19.7116	19.5688	20.4861	13.0981	13.2845	13.0036	13.9345	17.5336	19.1388	20.2699	0.50135	0.163646	0.740542	0.617668	0.433933	0.429432	1.02914	0.519882	0.493633	0.713206	0.606833	0.315615	0.713998	0.538276	0.263802	0.412242	0.65222	0.318775	0.594401	0.636105	0.537307	0.000624321
ENSMUSG00000001018	Snapin	3	protein_coding	2290	5	A	35.6078	29.4987	31.1255	26.0745	22.6023	20.0267	19.4206	33.9947	27.6824	24.7245	21.6014	20.6288	19.9279	20.8206	36.0622	38.3664	39.24	36.1813	30.8716	24.7222	23.1868	2.84524	1.16109	2.30728	1.03377	1.49363	0.254425	0.454207	1.13985	0.754353	1.18981	0.690079	1.45174	0.691625	0.447683	0.63064	0.0642665	1.23813	0.436236	0.61615	0.453318	0.279346	-0.000826087
ENSMUSG00000001025	S100a6	3	protein_coding	1367	1	E	1.67093	1.3908	1.39614	0.930767	0.52998	0.382622	0.580878	4.96218	3.88312	3.18517	3.49494	3.95666	2.97265	2.9225	7.17853	7.38502	7.36664	5.44271	5.78463	6.58998	5.58808	0.797446	0.275185	1.0628	0.195444	0.175707	0.17344	0.250949	0.250636	0.446023	0.709096	0.618483	1.11791	0.331245	0.619383	0.66504	0.236883	0.0524649	0.794804	0.120157	0.385397	0.53954	-0.00174928
ENSMUSG00000001027	Scn4a	11	protein_coding	7041	1	A	8.28248	7.02359	4.83918	4.08697	2.82622	2.08889	1.90603	13.5828	6.88209	4.93657	3.37432	2.5932	2.40881	2.30188	16.4504	15.1792	14.3068	12.5979	8.34064	5.4782	4.55566	0.317741	0.210607	0.494111	0.0420743	0.301193	0.0741772	0.0891108	0.253783	0.158325	0.272051	0.069016	0.196159	0.0557613	0.261232	0.15695	0.708204	0.486795	0.749016	0.168816	0.293317	0.182831	-0.00201956
ENSMUSG00000001054	Rmnd5b	11	protein_coding	2161	5	A	47.7617	44.5048	32.9632	38.0957	28.9793	26.7318	27.5043	40.0377	32.699	30.5707	27.8104	27.0597	28.0507	24.9763	49.4457	50.2239	53.8949	45.4581	39.8116	35.7318	34.3194	2.97721	3.19313	7.18619	1.04649	1.28014	0.641637	1.8388	2.2127	0.352897	3.61282	1.66674	0.870889	1.47345	1.8438	1.27879	1.96514	1.53522	1.47527	1.11489	1.0206	1.07976	-0.000753779
ENSMUSG00000001056	Nhp2	11	protein_coding	1146	9	A	51.3874	76.6568	71.4976	128.627	171.174	198.78	215.571	42.5515	106.979	144.005	178.444	208.727	227.995	214.091	39.1656	46.4644	53.9739	65.8626	108.135	148.767	164.801	5.8525	9.61201	10.4645	13.3935	6.38753	17.534	16.6272	2.72044	4.00167	13.2732	8.05006	3.12346	7.86229	7.16505	2.66723	0.767699	0.97408	6.35262	3.67773	0.357702	0.806336	0.00171057
ENSMUSG00000001062	Vps9d1	8	protein_coding	5153	1	A	4.65401	4.11703	2.66303	3.40505	2.86999	2.66733	2.90651	5.46326	3.78134	3.32874	3.00303	2.82727	3.0237	2.68625	5.1325	4.89846	5.11379	4.53553	3.88193	3.64717	3.45818	0.0672403	0.444627	0.962977	0.358721	0.187225	0.491719	0.241689	0.535004	0.123319	0.439361	0.292977	0.0436516	0.194854	0.156744	0.0846631	0.316007	0.506359	0.117605	0.137541	0.063913	0.303428	-0.000541237
ENSMUSG00000001082	Mfsd10	5	protein_coding	2894	1	A	5.2635	5.19903	3.80683	5.47709	5.80169	6.41867	7.02858	1.1278	0.912213	1.03578	1.08276	1.51212	1.5658	1.50755	8.89043	8.08907	9.08107	8.95151	9.24105	10.8569	10.7281	0.472217	0.380373	1.22351	0.379951	0.94644	1.13422	0.569631	0.0793607	0.0921679	0.206522	0.0402873	0.216957	0.0876022	0.141395	0.327574	0.977751	0.664218	0.467036	0.477493	0.607055	0.203061	0.000509069
ENSMUSG00000001089	Luzp1	4	protein_coding	8112	1	E	2.56901	3.29131	4.47145	4.57803	5.02658	5.09929	4.8962	4.78832	6.60131	6.50478	6.51024	6.39503	5.86975	5.55286	1.71939	1.80395	1.85954	2.39876	3.57139	4.15421	4.76212	0.151219	0.511564	0.644856	0.296877	0.351011	0.383792	0.155219	0.128809	0.108951	0.385858	0.16973	0.181549	0.236616	0.0829564	0.098277	0.109108	0.257558	0.148641	0.127927	0.102572	0.137336	0.000513458
ENSMUSG00000001098	Kctd10	5	protein_coding	4039	3	A	14.6938	11.983	8.99714	10.4308	8.3387	8.67102	8.68575	11.283	8.4667	7.88072	7.06769	6.79895	7.12085	6.91767	13.5814	12.6529	12.9545	12.9472	9.84747	9.76208	8.88226	1.38496	0.994014	2.64886	0.289405	0.618688	1.04187	0.51545	0.284023	0.0937688	0.751839	0.803959	0.169339	0.237544	0.289257	0.781157	0.517381	0.527451	0.519503	0.547401	0.221457	0.316631	-0.000564891
ENSMUSG00000001100	Poldip2	11	protein_coding	3783	7	A	19.1034	21.657	23.7649	32.602	42.5814	48.4193	49.9535	15.5072	30.675	35.4272	40.5052	48.0559	54.6357	52.6681	16.2178	18.4213	20.813	23.8465	33.8303	41.9079	46.1018	1.7803	1.25904	1.65981	2.18664	1.67879	2.44252	1.6556	0.801208	1.13234	1.13608	0.244073	0.908222	0.692702	1.72102	1.17073	0.148962	1.37571	1.27481	0.449713	0.388816	0.641145	0.00126145
ENSMUSG00000001123	Lgals9	11	protein_coding	2137	9	A	77.9499	91.9503	99.4999	139.324	159.011	163.669	168.185	55.7427	113.565	107.447	91.7722	96.4934	109.794	118.182	46.9903	45.9985	48.7281	53.3238	73.5429	86.7187	94.231	9.16806	1.66081	15.9589	1.78655	2.81757	5.41684	16.8245	2.11732	5.28635	6.57946	1.28761	2.8049	2.23696	4.34348	3.00494	2.9363	1.76534	1.1285	3.53943	2.95255	3.35406	0.000872753
ENSMUSG00000001127	Araf	X	protein_coding	6541	5	A	17.5688	16.5578	13.8764	14.4265	14.1695	13.2608	13.0498	27.8721	22.6631	19.6702	17.8158	16.9067	16.8147	16.6704	29.8264	28.4746	28.1113	29.4188	25.6545	22.7967	22.1195	0.334935	0.711915	1.50715	1.09691	0.674052	0.35236	0.306679	1.19561	1.21789	0.622036	0.307563	0.670949	0.921844	0.814016	1.34339	1.52102	0.817091	1.32233	0.606886	0.639156	0.48924	-0.000362877
ENSMUSG00000001128	Cfp	X	protein_coding	1736	3	A	31.844	15.9605	7.20636	5.4447	2.2011	1.81541	1.48783	10.8941	3.5724	2.40138	2.31043	1.97738	1.64857	1.8478	11.1112	9.34712	8.40915	5.02207	4.74506	3.45471	2.64467	1.27093	0.89062	2.8554	0.446329	0.40396	0.119337	0.21888	0.476328	0.0990243	0.648159	0.196074	0.278106	0.409496	0.195488	1.88806	1.15736	1.3594	0.698574	0.633871	0.651975	0.338896	-0.004104
ENSMUSG00000001156	Mxd1	6	protein_coding	7072	1	A	7.90102	7.36332	6.67693	6.35971	4.35628	4.2946	4.49363	7.73071	5.23161	4.37301	4.02348	3.76372	3.85871	4.08292	8.66221	7.90555	7.73526	7.49742	5.9938	5.67899	5.095	0.412341	0.0990512	0.536975	0.130029	0.157602	0.161154	0.194585	0.144395	0.424464	0.141614	0.280944	0.0696905	0.176052	0.178088	0.100458	0.161403	0.294072	0.154431	0.175156	0.252577	0.19837	-0.000857529
ENSMUSG00000001157	Gmcl1	6	protein_coding	6493	3	C	6.5446	6.74522	7.99106	7.19244	7.1901	6.84542	6.8868	4.58733	5.87275	6.20594	5.67471	5.55777	5.67622	5.42122	3.29526	3.42339	3.50012	4.04016	4.48487	4.68561	4.72529	0.581048	0.786961	0.951328	0.31335	0.224834	0.324078	0.261309	0.204245	0.128198	0.175819	0.221299	0.128422	0.288486	0.239707	0.233458	0.255622	0.178419	0.287173	0.0750697	0.127087	0.0721679	-9.20751e-05
ENSMUSG00000001166	Oas1c	5	protein_coding	2405	1	A	4.05941	3.68092	3.19506	3.17054	2.27876	2.284	1.92798	3.73646	3.51416	2.61228	2.26587	1.69893	1.6505	1.79968	4.19689	4.62524	4.26328	3.45695	3.36759	2.46896	2.47078	0.610158	0.456001	0.27214	0.220887	0.197165	0.511889	0.107604	0.635159	0.267934	0.331431	0.178043	0.345782	0.172132	0.17635	0.490623	0.481681	0.178991	0.217597	0.132557	0.0569521	0.21195	-0.00102525
ENSMUSG00000001228	Uhrf1	17	protein_coding	4259	7	A	11.1828	33.9963	48.8883	81.5042	111.773	111.386	115.471	9.583	75.3952	86.5535	90.8853	90.0018	89.6386	89.1786	4.08504	5.38467	9.63943	22.1871	63.6279	90.2289	100.297	0.146883	1.08211	6.23916	3.32917	2.2859	6.84294	2.81748	0.12758	2.2132	1.75713	1.02512	1.59133	3.55449	1.33037	0.465391	0.435749	0.60815	2.01162	1.41784	2.20329	0.513105	0.00185156
ENSMUSG00000001270	Ckb	12	protein_coding	1478	3	C	6.96964	9.62506	6.25831	10.6736	7.9842	8.99476	8.82508	5.79598	8.90527	11.318	13.1388	14.5101	14.6884	12.2646	3.35439	3.99162	5.54593	6.58811	11.0825	13.9524	14.7643	0.641753	0.839875	1.65928	1.09896	0.331727	0.492542	0.929375	0.521519	0.670308	2.10906	0.644627	1.10251	0.569952	1.18662	0.778071	0.512879	0.834892	1.09575	0.504101	0.711485	0.240314	8.19259e-05
ENSMUSG00000001281	Itgb7	15	protein_coding	2743	7	A	42.7813	33.5787	19.6679	20.5509	13.511	11.7454	12.8193	69.6658	45.3145	43.5601	39.9984	34.9665	31.6676	24.6906	65.6398	67.143	69.9892	60.6524	49.0421	39.8247	36.0533	0.69606	0.729095	4.39634	1.18261	0.30836	0.877539	0.682673	2.14139	0.985313	3.37098	1.51233	1.74287	0.804698	0.882797	5.32978	2.3359	2.86629	1.29776	0.476942	0.914969	0.167735	-0.00152644
ENSMUSG00000001288	Rarg	15	protein_coding	4109	8	A	2.31154	1.28366	0.784824	0.766143	0.325732	0.445957	0.342467	1.72855	0.579536	0.448532	0.355556	0.411824	0.306623	0.28745	4.5241	3.2174	2.92515	2.15718	0.966917	0.816514	0.654709	0.220179	0.139824	0.215911	0.244563	0.0877833	0.0632592	0.0466311	0.0481924	0.0512768	0.110864	0.0822818	0.0222375	0.0293821	0.0976512	0.163306	0.489977	0.395441	0.217597	0.180346	0.07297	0.107768	-0.00238411
ENSMUSG00000001289	Pfdn5	15	protein_coding	1394	7	A	119.022	90.3116	73.5516	69.7085	64.318	65.6982	58.3931	92.0204	71.4192	63.9822	54.6585	51.7595	55.3442	56.1025	95.4674	91.239	85.3706	74.1249	65.4511	59.1166	56.6518	12.0314	12.7224	12.1116	5.67919	2.98488	7.80158	2.41419	3.72975	2.52418	4.10226	1.48414	3.1558	3.46441	1.44384	5.79143	1.36707	2.01638	1.55417	1.62087	2.33329	0.900878	-0.000737231
ENSMUSG00000001300	Efnb2	8	protein_coding	6855	6	A	1.83911	1.10626	1.03824	0.691913	0.377423	0.238374	0.258456	2.29624	0.638932	0.414051	0.273865	0.223272	0.20799	0.220384	3.24475	2.71226	2.21501	1.58808	0.917135	0.547629	0.496444	0.161098	0.024333	0.156149	0.175143	0.0551242	0.0429455	0.0261546	0.0186377	0.00617965	0.0319051	0.05776	0.0454624	0.0364633	0.037669	0.0533676	0.167384	0.403615	0.0633537	0.0791591	0.0966178	0.0525845	-0.00277393
ENSMUSG00000001305	Rrp15	1	protein_coding	3239	10	A	11.168	12.9142	16.8275	20.4679	29.2589	32.5063	29.942	9.31043	18.81	23.104	25.891	28.9675	30.2359	30.7738	9.95282	11.4206	12.52	13.4998	17.512	21.3509	23.4178	1.00511	2.27022	2.56472	2.93802	1.74286	1.94822	2.03561	0.75285	0.999333	2.9378	0.7326	0.922992	0.781277	0.229154	0.355442	0.766114	0.711928	0.761775	0.882625	0.476566	1.10026	0.00125325
ENSMUSG00000001323	Srr	11	protein_coding	4560	1	A	3.6217	3.57713	4.11014	3.29647	2.67623	2.66789	2.48967	3.70206	3.32552	2.90345	2.44454	2.01884	2.24828	2.38729	3.701	3.40364	3.55641	3.63984	3.31544	3.02009	3.07152	0.369266	0.195851	0.447813	0.0103072	0.19297	0.0909087	0.143857	0.417327	0.146354	0.0569402	0.0945958	0.0920509	0.250799	0.0875907	0.244306	0.203426	0.189718	0.119019	0.213612	0.212516	0.172489	-0.000670219
ENSMUSG00000001333	Sync	4	protein_coding	2862	4	A	0.586758	0.322913	0.204229	0.152407	0.0604459	0.0784749	0.123997	0.467756	0.158498	0.128882	0.0521577	0.0672426	0.0758483	0.0573682	0.484275	0.431459	0.31592	0.205233	0.162933	0.136959	0.0796113	0.0394771	0.0523628	0.0631731	0.0339358	0.035833	0.0507738	0.0464607	0.0841246	0.0685753	0.0166553	0.0137002	0.0294281	0.0359761	0.0218681	0.150521	0.0784799	0.167415	0.0553209	0.0441918	0.0491986	0.00623256	-0.00213776
ENSMUSG00000001348	Acp5	9	protein_coding	2030	5	A	43.5586	34.4952	24.0931	25.0659	15.3775	13.5161	14.4542	23.7282	20.6935	17.0633	14.0892	11.7564	10.7829	9.22646	32.6342	32.3515	33.3488	26.9997	23.2347	17.7741	16.2915	3.38209	2.47827	2.56658	2.99435	0.932337	0.785011	0.95311	0.706333	1.5809	0.619752	0.446386	0.492305	0.379577	0.223848	1.01357	0.28565	1.17071	1.65563	0.240563	0.741846	0.224958	-0.0014522
ENSMUSG00000001380	Hars	18	protein_coding	1987	7	A	33.5035	39.9213	44.4509	56.2491	70.5108	76.6847	76.7792	31.8477	58.0408	68.1463	75.9789	81.2157	82.0991	82.0392	27.2195	29.4103	31.2948	32.2471	47.2295	56.8895	63.3783	1.68524	0.682278	1.36698	2.58975	0.564223	0.662622	2.06873	0.729473	2.37716	3.91039	1.64892	2.42778	2.25717	4.12205	1.23736	1.09713	0.197963	0.78072	2.64364	1.03824	2.16118	0.00100222
ENSMUSG00000001383	Zmat2	18	protein_coding	2257	7	A	32.6272	35.975	43.2679	47.0067	50.3967	52.8243	52.9049	32.6108	49.883	52.1022	50.4847	48.9411	48.7857	52.2115	20.0773	21.3666	22.8091	24.5067	35.3097	38.9651	41.9129	2.8908	2.29795	4.80683	3.94695	2.81098	2.59764	1.68733	1.93741	2.29028	5.46501	1.78574	2.03053	2.79312	0.837208	0.803578	0.211117	1.64579	2.20991	1.00112	0.821066	1.24936	0.000490978
ENSMUSG00000001416	Cct3	3	protein_coding	6370	9	A	40.228	49.7551	58.8545	74.8835	100.567	106.44	107.228	35.3798	82.4176	97.0682	108.195	119.723	119.309	117.921	28.4376	33.6906	35.8819	41.0507	63.8416	76.427	87.3125	1.27647	4.90461	2.47906	5.56371	5.42682	2.28961	3.34724	0.769065	2.98386	6.02303	0.64097	1.08616	2.65286	1.63743	0.734778	0.806249	0.86219	2.40603	1.94315	2.42121	0.983879	0.0011613
ENSMUSG00000001418	Glmp	3	protein_coding	6291	3	A	13.0082	11.0694	8.3861	9.07881	6.82465	6.29397	6.82601	10.3277	6.43513	5.41149	4.70402	4.25853	4.04102	3.87643	12.0629	11.8668	11.6979	10.9713	9.36412	7.56893	7.32141	0.679974	0.195919	1.74598	0.0678915	0.687682	0.417741	0.467276	0.543797	0.150802	0.146954	0.214405	0.442277	0.14504	0.295603	0.201313	0.469106	0.495911	0.250385	0.168271	0.230202	0.422414	-0.00082804
ENSMUSG00000001420	Tmem79	3	protein_coding	2912	12	A	0.577493	0.784602	0.600683	0.928561	0.949783	1.22842	1.27524	0.602477	0.928496	1.15635	1.40129	1.67841	1.62555	1.57006	0.774923	0.883147	0.975824	1.14798	1.48837	1.72194	1.3873	0.121283	0.113493	0.255206	0.151964	0.0420275	0.186488	0.215346	0.115431	0.0977666	0.218547	0.115301	0.304213	0.164219	0.294688	0.0482045	0.0375437	0.0386557	0.146803	0.266354	0.123718	0.145347	0.000946602
ENSMUSG00000001424	Snd1	6	protein_coding	9757	10	A	12.92	15.7412	14.5036	19.6236	23.4979	23.9101	27.5194	14.6621	24.7631	28.1807	33.8981	39.1167	40.3511	37.5115	11.1738	12.6851	13.6145	13.5031	19.1248	23.3184	24.4454	0.867059	1.03805	2.53896	1.15033	0.374089	0.722356	1.87486	0.5013	0.879007	0.495905	0.651019	0.671648	2.50488	0.880988	0.209021	0.440198	0.594132	1.05663	0.750037	0.499041	0.195827	0.000891694
ENSMUSG00000001436	Slc19a1	10	protein_coding	4644	10	A	6.23698	10.2583	10.108	18.1328	26.0452	30.2249	33.5069	5.94113	18.3812	24.6469	31.8592	37.712	40.0619	39.688	6.22453	8.18673	10.3805	14.6511	24.9476	34.4105	37.2548	0.290384	1.17048	1.12849	2.24448	1.97661	2.36646	2.28777	0.356617	0.856828	1.13264	0.78115	0.748673	0.769097	0.75544	0.246042	0.485229	0.500772	0.202247	0.799075	1.38949	1.1522	0.00194844
ENSMUSG00000001440	Kpnb1	11	protein_coding	6590	9	A	54.6572	68.6868	88.599	101.604	137.638	138.851	140.956	59.1498	118.153	134.096	151.924	162.29	156.4	158.007	48.3655	55.2925	58.5372	69.2305	101.5	125.197	134.932	0.566346	2.3006	5.81008	3.44811	2.3612	7.62592	6.39262	2.08829	3.05028	7.01692	1.93155	0.637194	4.49596	1.50777	0.586735	0.538556	1.0228	2.15056	1.58097	1.82666	0.455023	0.00104117
ENSMUSG00000001467	Cyp51	5	protein_coding	4415	10	A	15.3015	15.2539	18.4146	18.9261	23.0748	23.0643	23.6703	13.7641	15.894	17.5803	19.0545	20.1007	19.3207	23.0215	10.7901	11.4686	10.6364	10.8845	13.9508	18.6182	19.1278	0.564483	1.29214	2.6595	1.46193	0.684389	1.11889	1.79862	0.914881	0.636084	0.81303	0.352442	0.499922	1.3861	0.811353	0.150095	0.454864	0.50703	0.604363	0.79478	0.773272	0.856801	0.000542604
ENSMUSG00000001473	Tubb6	18	protein_coding	1757	3	A	26.2568	13.791	8.36524	8.08489	4.53735	3.70816	4.28901	24.138	6.44759	5.00916	3.98934	4.33891	4.3646	4.41045	61.5596	51.9433	43.8076	27.1743	12.8458	10.2419	8.79026	2.99509	0.633151	2.89161	0.119256	0.379308	0.552722	0.333539	1.58416	0.566391	0.599452	0.611723	0.375972	0.0327809	0.56068	3.30054	4.29228	4.2388	0.800381	0.233183	0.510658	0.619512	-0.00221809
ENSMUSG00000001482	Def8	8	protein_coding	4408	10	A	7.27367	8.44387	7.80011	10.9455	11.919	12.7292	13.6543	7.4143	13.4266	14.3528	16.1458	17.3886	17.3251	16.319	6.80718	7.39478	7.97022	8.66651	10.917	12.5479	12.8782	0.415449	0.529889	1.25143	0.160174	0.365433	1.20158	0.886505	0.285065	0.363847	0.651523	1.5087	1.02844	0.612975	0.290284	0.319477	0.219404	0.369852	0.0909695	0.503771	0.434468	0.26412	0.000754394
ENSMUSG00000001507	Itga3	11	protein_coding	5710	4	A	0.104441	0.100731	0.0857993	0.0504764	0.0130174	0.0361146	0.0378303	0.255595	0.16779	0.124431	0.0955443	0.0691685	0.104553	0.0793692	0.153251	0.179195	0.124185	0.138402	0.0863784	0.0473251	0.0653187	0.0389437	0.0183212	0.0976603	0.00634371	0.0145158	0.00998939	0.017538	0.023361	0.0572944	0.0366611	0.0342976	0.0270253	0.0246795	0.0115541	0.026287	0.0348845	0.0121707	0.0372709	0.0136906	0.0203456	0.0170042	-0.00169262
ENSMUSG00000001517	Foxm1	6	protein_coding	5754	10	A	8.46481	16.8303	21.2909	29.0212	32.0506	31.471	31.9837	8.47443	30.3099	28.9747	25.6333	23.7317	22.9505	22.569	4.21914	4.28811	5.66023	9.47843	19.6879	23.1257	25.3273	0.371136	0.742443	3.22133	1.81951	2.02073	1.67084	2.87398	0.470413	0.529871	0.907094	0.152237	0.278503	0.776121	0.307832	0.297211	0.15527	0.320194	0.626214	0.476291	1.3053	0.517472	0.000986016
ENSMUSG00000001524	Gtf2h4	17	protein_coding	3313	3	A	5.89755	6.77337	6.20135	9.81115	11.6215	12.7359	14.0569	4.47676	8.01006	9.74924	10.8209	11.5867	12.6873	11.9398	5.57766	5.37374	5.64571	6.17457	7.91124	9.72689	11.0126	0.29738	0.402871	1.31915	0.972377	0.643964	0.40607	0.860388	0.358376	0.95446	0.163142	0.288526	0.491847	0.341078	0.505284	0.485645	0.230891	0.370331	0.435373	0.33148	0.54335	0.486602	0.00112202
ENSMUSG00000001525	Tubb5	17	protein_coding	3327	9	A	101.747	204.425	283.765	445.157	545.034	581.052	635.16	130.21	453.279	525.399	536.562	535.349	536.886	520.83	58.3367	62.1465	77.8782	127.265	296.906	392.679	445.492	8.06546	12.7283	27.6169	20.7044	12.534	29.2631	47.9179	2.1881	13.3272	8.42353	13.0168	8.00149	27.215	13.4434	0.779665	2.33565	3.78982	7.27898	8.13915	12.0446	6.34769	0.00164591
ENSMUSG00000001542	Ell2	13	protein_coding	3647	1	D	12.923	9.30205	11.1912	7.02929	4.9382	4.6306	4.21185	8.60281	4.72823	4.21501	4.95056	5.45276	4.54428	5.23586	9.00761	8.49032	7.69593	6.5345	4.92126	4.03123	3.56223	0.330553	0.421288	2.16492	0.164855	0.160539	0.346076	0.464675	0.33669	0.171256	0.323863	0.225314	0.3148	0.310255	0.518449	0.203974	0.822506	0.528751	0.224939	0.192286	0.199112	0.241955	-0.00152888
ENSMUSG00000001552	Jup	11	protein_coding	6436	6	A	0.953177	0.708478	0.541113	0.507709	0.335126	0.33458	0.328985	0.828921	0.517291	0.435587	0.312994	0.322708	0.265079	0.187369	0.638217	0.476043	0.46976	0.404884	0.308072	0.353273	0.327785	0.0980186	0.0878428	0.409532	0.0521231	0.115318	0.0729091	0.0483092	0.0883092	0.0399476	0.08465	0.00402492	0.057231	0.0591553	0.0364064	0.0860575	0.121495	0.0474173	0.0358054	0.0449349	0.0165218	0.0558827	-0.0013572
ENSMUSG00000001555	Fkbp10	11	protein_coding	2935	6	A	0.369107	0.422377	0.292176	0.275285	0.211025	0.175631	0.177848	0.432462	0.387541	0.140893	0.175253	0.12741	0.178574	0.139519	0.385034	0.266461	0.250616	0.219026	0.152652	0.145254	0.236445	0.0570367	0.0547613	0.082485	0.0945547	0.105926	0.0794829	0.0570727	0.0682876	0.0697933	0.0594772	0.0987688	0.0772318	0.0423741	0.0517926	0.0479034	0.0202908	0.147448	0.0231906	0.0380836	0.0272451	0.0909925	-0.00120049
ENSMUSG00000001576	Ergic1	17	protein_coding	6456	10	A	9.21987	11.6885	12.852	17.8158	23.4528	27.768	31.7375	9.78298	18.8219	22.7334	26.109	31.5025	33.2219	32.2787	10.3776	10.5888	10.8736	11.8957	15.9758	20.4815	22.9742	0.710673	1.21961	0.314142	2.08488	0.434029	0.738747	1.70351	0.228559	1.00736	0.780916	0.359375	0.336619	0.914198	0.567949	0.194061	0.436417	0.399332	0.362307	0.875821	0.646353	0.143433	0.00152637
ENSMUSG00000001588	Acap1	11	protein_coding	4878	7	A	69.8227	73.2775	53.2635	52.4895	47.8455	41.8547	39.6295	107.011	79.6802	67.6923	55.363	45.5388	44.5891	42.8463	141.193	141.619	138.073	125.586	101.165	77.9571	69.8889	3.36089	2.48403	9.53925	4.19488	0.711499	2.65074	2.05441	3.32771	1.08268	3.15955	1.19481	0.488017	1.31932	0.798956	4.90004	6.31342	3.82298	5.09719	1.21762	3.46437	0.818197	-0.000815138
ENSMUSG00000001604	Tcea3	4	protein_coding	1400	6	A	0.849285	0.450081	0.253292	0.343547	0.199779	0.1425	0.184116	1.49893	0.519385	0.490029	0.295909	0.335556	0.302047	0.326536	2.27225	1.6878	1.24055	1.15489	0.545439	0.474843	0.47764	0.189108	0.061672	0.170975	0.089554	0.075315	0.108872	0.099946	0.315473	0.104865	0.224658	0.164633	0.0806545	0.0667924	0.032118	0.352668	0.175844	0.0540482	0.205813	0.186264	0.120115	0.0938007	-0.00208582
ENSMUSG00000001627	Ifrd1	12	protein_coding	5858	10	B	11.4754	9.63899	11.2828	10.2534	13.3758	12.8251	12.6077	8.84185	10.6338	12.7125	13.7704	17.0192	18.02	19.4182	12.7556	12.904	11.8755	10.2527	9.75752	10.2567	11.0901	0.572831	1.16243	1.24269	1.20021	0.440033	0.633166	1.32192	0.665285	0.680113	0.820076	0.738577	0.481784	0.702632	0.357844	1.29124	0.722046	1.28725	0.367331	0.0825454	0.245184	0.407745	0.000248075
ENSMUSG00000001642	Akr1b3	6	protein_coding	8384	1	A	4.10208	4.62912	4.4514	5.75841	6.32598	6.30291	7.06474	2.57309	4.55627	5.26432	5.8337	5.97108	6.21359	6.17556	2.95412	3.25399	3.228	3.49477	4.32042	4.89015	4.9403	0.361393	0.114713	0.394751	0.282261	0.157327	0.309241	0.590873	0.0651916	0.398547	0.29947	0.428225	0.183357	0.0758393	0.171483	0.045486	0.108343	0.0870981	0.0662272	0.340095	0.278379	0.107168	0.000618233
ENSMUSG00000001665	Gstt3	10	protein_coding	2627	12	C	1.00733	1.19782	1.20468	1.47226	1.07551	1.16044	1.31256	0.90892	1.40451	1.72239	1.78559	1.60907	1.79875	1.7339	0.401034	0.423464	0.609507	0.656873	1.05627	1.17267	1.39977	0.154349	0.00977169	0.17514	0.125146	0.198749	0.230573	0.126831	0.0589195	0.23838	0.0643086	0.241726	0.211866	0.106293	0.297299	0.0778012	0.144715	0.131905	0.209381	0.147664	0.0756353	0.0935316	6.26676e-05
ENSMUSG00000001674	Ddx18	1	protein_coding	2483	10	A	12.7874	15.2566	19.4294	22.0596	27.5694	30.845	32.299	12.5798	24.5912	26.3677	29.7682	32.3073	32.6152	33.1439	13.1573	14.3527	14.5123	15.5221	20.8686	22.9196	25.77	0.605856	1.57722	1.79381	0.918866	1.0257	1.23802	1.57923	0.208893	1.26943	3.89377	1.0822	0.763624	0.539851	0.371848	0.212575	0.711698	0.451821	1.24941	1.42345	1.4949	1.18092	0.00106969
ENSMUSG00000001687	Ubl3	5	protein_coding	8098	5	A	34.3966	28.8438	29.0654	24.8043	20.49	19.211	18.6117	22.5264	17.2224	17.262	15.5819	14.5192	13.9074	12.8087	26.6203	24.7517	23.9928	21.4228	18.2808	17.0448	15.7672	2.67186	1.66983	2.56456	1.06489	0.366546	0.477401	0.60477	0.733314	0.748578	0.910645	0.546115	0.639259	0.607744	0.229781	0.0685462	0.515651	0.562982	1.07102	0.690198	0.804701	0.568797	-0.000825462
ENSMUSG00000001700	Gramd3	18	protein_coding	2605	5	D	48.1377	38.0084	36.2513	28.5291	22.6392	23.0269	20.716	36.5359	23.7615	22.9822	24.7642	25.5024	24.0607	25.1967	31.0973	28.0151	26.1676	22.1365	18.8238	19.0814	18.1753	2.2689	0.325949	4.3224	1.4305	1.29174	0.826782	0.929558	2.03858	1.27061	1.45384	0.200819	1.63264	1.49326	0.315898	1.90086	1.58676	0.425563	0.630937	0.430313	0.851093	0.747589	-0.00105593
ENSMUSG00000001707	Eef1e1	13	protein_coding	1032	9	A	36.4973	45.6613	72.2943	83.696	106.395	124.351	121.953	24.4873	60.9961	78.2823	95.7836	105.473	106.489	114.848	22.7783	28.0264	30.4441	39.9225	59.5174	74.4164	82.3726	3.51337	6.31762	17.2716	2.87949	3.63453	1.25461	8.78292	1.89632	5.23538	4.13052	3.41064	6.83118	2.11406	4.19414	0.895681	0.688958	0.934751	1.55079	2.19002	0.766842	0.899248	0.0013261
ENSMUSG00000001741	Il16	7	protein_coding	7865	5	A	28.0964	24.1622	19.7361	18.0162	13.1989	12.2341	11.5226	22.038	15.5066	13.0246	10.7313	9.5432	9.21262	10.7623	27.5805	27.0824	26.6772	23.1685	17.9898	14.0234	12.2247	0.627126	0.954198	1.62114	0.394795	0.753515	0.322825	0.456652	0.39239	0.522717	0.611042	0.253955	0.475374	0.293385	0.192487	0.801499	1.33117	1.05883	0.369842	0.271483	0.324613	0.235384	-0.00118902
ENSMUSG00000001750	Tcirg1	19	protein_coding	4470	7	A	47.745	45.5047	28.8528	29.4052	25.7587	23.3468	23.3263	67.8164	35.181	29.2103	25.0773	23.2192	23.6398	20.4507	94.0399	88.3284	86.8339	81.888	56.8759	49.4861	44.08	1.9028	4.98894	9.57401	5.4158	1.35929	1.4652	2.15012	3.98065	0.572457	4.3067	1.52761	0.350977	1.21839	1.30725	3.34941	5.18332	5.69275	2.63003	1.79703	1.01468	1.12699	-0.000913031
ENSMUSG00000001751	Naglu	11	protein_coding	2658	10	E	14.2029	15.8219	11.528	16.879	14.9348	16.2996	18.378	16.1978	16.3801	16.3635	16.1299	16.3047	16.5907	15.2278	21.1439	23.5865	24.2973	23.8225	23.1179	21.0995	20.4688	0.599242	1.44782	3.73423	1.83314	0.476324	0.851438	1.23927	1.45294	0.932067	1.05596	0.758649	0.726293	0.111115	0.651341	1.64681	0.619787	0.640798	1.0765	1.0359	0.741948	1.12538	0.000297682
ENSMUSG00000001763	Tspan33	6	protein_coding	5195	6	A	0.532353	0.26695	0.162521	0.131484	0.104201	0.158871	0.131017	0.312774	0.124244	0.150741	0.115369	0.206413	0.288768	0.209771	0.369199	0.203191	0.220879	0.152104	0.15501	0.146136	0.191671	0.0526214	0.0820888	0.0248043	0.0346241	0.010354	0.0480991	0.00891628	0.0622781	0.0102771	0.0380294	0.017034	0.038738	0.0172484	0.0500226	0.0309907	0.0984532	0.0649612	0.0333722	0.035709	0.0170308	0.0341066	-0.00144062
ENSMUSG00000001768	Rin2	2	protein_coding	5399	6	A	0.383557	0.18275	0.382269	0.179821	0.115784	0.0667997	0.12789	0.662031	0.286547	0.236027	0.144325	0.155524	0.167076	0.152123	0.398811	0.353834	0.315734	0.23463	0.200719	0.128045	0.164993	0.22349	0.0372099	0.247924	0.027012	0.0326078	0.0149288	0.105485	0.0110919	0.0346366	0.0514202	0.049924	0.028762	0.033645	0.0505334	0.0662274	0.0171033	0.124207	0.00165222	0.0984739	0.0760686	0.0123198	-0.00165404
ENSMUSG00000001785	Pwp1	10	protein_coding	2579	7	A	26.4396	30.2	36.2144	42.2295	56.4507	57.7065	59.2751	24.6623	43.7185	50.6948	60.0178	67.577	68.5332	70.9474	26.2368	29.8822	30.024	32.0755	41.7619	49.2877	51.5273	0.710519	2.60602	3.45288	4.40287	1.34016	3.09822	2.75412	1.26652	2.70821	4.37215	1.04796	0.101877	2.36018	1.4669	0.269455	0.45986	1.22085	1.53909	0.640229	1.47447	0.953842	0.000973233
ENSMUSG00000001829	Clpb	7	protein_coding	9960	1	A	2.83058	2.83581	2.9045	3.90353	5.06984	5.62716	6.51869	2.60806	4.37837	5.13343	6.01378	7.28446	7.74454	7.11829	3.15426	2.76964	2.72589	2.69319	3.4062	4.60156	4.90698	0.0365076	0.127953	0.435912	0.215408	0.1363	0.2966	0.17137	0.0605961	0.267752	0.165473	0.0780382	0.0673155	0.253261	0.243376	0.0710106	0.213863	0.229787	0.200987	0.125671	0.0779489	0.0380712	0.00118788
ENSMUSG00000001891	Ugp2	11	protein_coding	3069	3	D	21.1548	17.1822	23.697	17.1822	16.4973	14.9878	13.6976	13.5786	14.2642	13.9744	15.4463	15.0263	13.7307	15.8728	11.4991	12.2357	11.3948	10.9767	10.8052	10.7491	10.4302	0.931911	2.16296	5.79685	2.63703	1.09897	0.93365	1.44953	1.22514	0.869208	0.563536	1.85014	0.596285	1.45928	1.12608	1.02034	0.242782	0.50654	1.10574	0.661555	0.864164	0.928052	-0.000638432
ENSMUSG00000001901	Kcnh6	11	protein_coding	3549	6	A	0.405869	0.463444	0.451746	0.377183	0.261204	0.171235	0.127192	0.880277	0.562149	0.377497	0.321677	0.297407	0.25721	0.223399	1.41661	1.23795	1.29596	1.30323	0.918723	0.753268	0.595105	0.11048	0.166156	0.0775279	0.0585244	0.0859404	0.0013319	0.0199301	0.126085	0.0451667	0.138307	0.159363	0.120722	0.0787822	0.038628	0.268236	0.0569779	0.0378953	0.0899851	0.113076	0.187111	0.042555	-0.00198155
ENSMUSG00000001909	Trmt1	8	protein_coding	6306	7	A	18.7853	22.3936	19.7037	25.5789	29.5196	30.9068	33.7938	18.0175	23.8752	27.9568	32.1321	35.8061	37.7382	35.7003	26.3244	26.2846	27.6465	27.4495	29.647	31.9209	33.095	0.652331	0.760242	3.50063	2.45202	0.690183	1.36844	2.09598	0.320867	0.626223	2.02678	1.20393	0.447377	0.587566	1.39625	0.0783649	0.377911	0.916521	0.984913	0.392471	0.165769	0.152832	0.000707307
ENSMUSG00000001910	Nacc1	8	protein_coding	4300	10	A	19.7412	23.2683	20.1852	31.6192	32.7645	35.5501	38.1116	17.0435	29.4588	31.1235	32.117	33.4023	33.8366	30.4822	14.4936	15.0373	15.8302	18.3141	24.4874	28.2069	30.7121	1.31388	0.935046	4.85789	0.579845	2.57748	3.44344	4.86874	0.120423	0.389379	1.2312	1.14251	0.658564	1.69766	1.79484	0.704911	0.280757	1.03964	1.0199	0.638849	0.971361	0.440365	0.000788855
ENSMUSG00000001911	Nfix	8	protein_coding	7351	3	A	4.11746	5.16363	5.80091	7.42798	9.56829	11.3247	12.3963	6.087	8.21838	9.44553	11.3016	13.3211	14.0685	11.4641	3.6056	3.90991	4.56327	4.86651	5.97006	7.24486	7.90628	0.609673	1.1032	0.192691	0.882813	0.328547	0.287831	0.604931	0.316178	0.426698	0.706064	0.0554172	0.623973	1.55537	0.55357	0.0824791	0.144349	0.354147	0.235047	0.134671	0.244027	0.248955	0.00134614
ENSMUSG00000001918	Slc1a5	7	protein_coding	4173	9	A	88.6259	132.416	124.019	161.543	189.682	187.932	203.952	141.597	209.454	224.331	232.571	260.126	277.701	263.769	138.624	140.893	153.361	166.232	188.732	197.049	213.059	2.12772	9.22354	19.0902	16.973	8.40521	3.5631	14.2082	3.05725	3.42241	11.2861	5.5695	1.2763	7.5679	7.72506	2.37566	4.81579	8.1645	9.18226	4.0294	3.76916	3.30557	0.000791795
ENSMUSG00000001930	Vwf	6	protein_coding	16064	6	A	0.451403	0.39561	0.24481	0.214676	0.114522	0.0912346	0.0976428	0.747541	0.437953	0.27376	0.281967	0.218157	0.120903	0.147401	0.51195	0.441737	0.375606	0.330253	0.200314	0.160834	0.1465	0.0378117	0.0431334	0.0545904	0.0509522	0.0147277	0.0124973	0.0174436	0.0701667	0.0350586	0.0172576	0.064362	0.0215181	0.0100966	0.0149476	0.0300545	0.0621096	0.0314131	0.0095567	0.0371284	0.0277602	0.0176455	-0.00225024
ENSMUSG00000001964	Emd	X	protein_coding	2517	10	A	18.8711	21.7838	23.2846	30.5907	32.4439	36.2094	38.1305	18.6804	30.2386	31.3967	30.4265	30.6057	31.7343	30.6337	15.503	15.2047	15.7262	17.6747	24.2457	26.9033	29.4517	0.656851	0.53292	1.56253	2.73476	0.64396	3.07749	3.71917	1.36146	1.42856	1.0361	0.948028	0.385888	0.607297	1.64953	0.584406	1.06445	0.372176	1.01687	1.34179	1.69564	0.5938	0.000808796
ENSMUSG00000001983	Taco1	11	protein_coding	1383	10	A	11.1582	12.5267	12.884	15.5807	18.3065	21.0486	20.1928	8.19114	11.2036	12.7311	14.127	16.0335	18.8561	16.8458	10.173	10.1122	10.5934	11.7593	14.6499	16.6599	18.8775	1.17827	0.176396	1.13739	1.5813	0.878785	1.49575	1.08877	0.486063	0.495243	0.400899	0.759927	0.860002	0.975613	0.319857	0.857492	1.06854	0.598288	1.44784	0.692433	1.74348	1.28252	0.000772741
ENSMUSG00000001986	Gria3	X	protein_coding	9859	6	A	1.57784	0.958149	0.930526	0.455002	0.349301	0.248186	0.25584	1.82873	0.619429	0.445484	0.381546	0.458942	0.418797	0.418367	2.69009	2.41026	2.10792	1.65358	1.03088	1.11612	0.969524	0.120343	0.0881073	0.15048	0.0707967	0.0318932	0.00683149	0.0658254	0.100314	0.0604032	0.00621111	0.0731743	0.0604421	0.0738408	0.0249364	0.192476	0.251875	0.446952	0.00925137	0.0530671	0.0787189	0.0710946	-0.00246564
ENSMUSG00000001995	Sipa1l2	8	protein_coding	9617	3	A	8.13876	7.68902	6.2673	6.29999	5.14281	4.99353	5.34725	6.33882	4.87492	4.51341	3.97013	3.62417	3.38418	3.28679	6.14701	5.83674	5.65248	5.36466	4.35523	4.00322	3.63714	0.326528	0.434095	1.27934	0.3334	0.183698	0.0548144	0.275058	0.499188	0.0745655	0.227742	0.333633	0.228324	0.360344	0.187353	0.229178	0.307349	0.0879414	0.230892	0.216464	0.181261	0.181956	-0.000585491
ENSMUSG00000001999	Blvra	2	protein_coding	2446	3	A	3.91184	4.50727	5.04905	6.72365	8.13059	8.43487	8.43072	4.63809	8.20147	8.86882	10.6648	9.85632	9.87355	10.2162	2.33489	2.66373	3.05863	3.01258	4.89497	5.98463	6.31216	0.247846	0.791718	0.329009	0.465343	0.579725	0.262917	0.235374	0.252789	0.091002	0.681963	0.210593	0.190123	0.797322	0.581867	0.240261	0.0975095	0.186848	0.637266	0.23531	0.21825	0.146139	0.000905744
ENSMUSG00000002007	Srpk3	X	protein_coding	2784	5	A	17.8723	16.2329	10.3365	9.10191	6.09801	4.82386	4.69031	28.0227	15.4715	11.3895	7.42418	4.94331	4.059	3.64306	45.8879	46.9418	46.6833	43.9235	32.0797	22.7866	18.46	1.07976	1.16559	1.41399	1.11926	0.40284	0.514661	0.13765	1.52477	1.03623	1.23447	0.0806928	0.157721	0.301406	0.0657448	0.43881	1.90792	1.49165	0.16557	0.47758	0.328579	0.52806	-0.0018667
ENSMUSG00000002014	Ssr4	X	protein_coding	3096	7	A	27.3564	30.2558	30.4387	38.5303	42.2006	44.3654	48.7015	24.4937	37.6601	39.6791	42.6463	46.4101	49.2895	50.3847	18.0019	19.9027	21.8747	24.8217	37.1403	43.0038	46.1112	3.20193	2.32307	3.14144	2.70313	1.18524	3.84949	3.95519	1.3867	2.68533	0.85446	1.74346	1.53655	2.24155	0.865955	1.21506	0.532286	0.281097	0.297229	1.37363	1.52136	0.134674	0.000685644
ENSMUSG00000002020	Ltbp2	12	protein_coding	8184	4	A	0.173197	0.0586048	0.0900168	0.0555054	0.042959	0.0296573	0.0493633	0.231556	0.110227	0.0711751	0.0613086	0.077931	0.0643828	0.049163	0.401911	0.299451	0.252221	0.215241	0.13202	0.118816	0.133844	0.0231423	0.00747775	0.0899495	0.00810205	0.0142429	0.00629693	0.020914	0.0556163	0.0262671	0.0486664	0.00605351	0.0238676	0.00895722	0.0201598	0.0376014	0.0283059	0.0300945	0.0228145	0.0219345	0.00890726	0.0199464	-0.00157567
ENSMUSG00000002028	Kmt2a	9	protein_coding	16670	5	A	17.3794	18.2712	17.054	13.4956	12.4228	12.2947	11.5139	33.5436	22.0524	15.6436	13.1799	11.379	11.922	11.8284	34.3384	30.3972	27.5971	30.5474	21.5439	15.9864	15.5185	0.485863	2.42988	1.80404	1.16947	1.00998	1.49399	1.02913	2.88417	3.55199	0.497089	0.234134	0.319445	0.712802	0.484241	2.49485	1.93415	0.879143	2.82877	0.207659	0.922794	1.05981	-0.000655032
ENSMUSG00000002043	Trappc6a	7	protein_coding	1589	7	A	36.872	37.9004	22.9674	41.2568	40.0281	42.7815	49.6558	29.1829	28.8373	33.6963	39.2392	40.9929	48.3246	42.008	32.2247	32.0967	37.0196	37.0294	35.5499	42.2751	42.606	3.01337	3.28817	9.22893	5.37201	1.52612	5.89064	4.84649	2.52762	1.65687	9.64119	2.6405	0.935699	1.11017	2.56254	3.47956	1.7823	1.33362	1.39788	1.58246	0.236917	0.387179	0.00049419
ENSMUSG00000002055	Spag5	11	protein_coding	5624	10	A	11.6035	17.0686	23.2557	27.6142	32.3788	31.4679	29.9274	10.3631	31.8396	31.9715	29.6418	27.0365	26.534	27.4452	7.31673	7.53582	8.02629	11.0945	21.6445	26.9493	29.0823	0.240454	1.23123	0.458617	1.42412	1.56619	1.35998	1.18945	0.3448	0.957798	1.20693	0.268456	0.740735	0.0761736	0.573539	0.694155	0.937718	0.622332	0.658365	0.720181	0.888793	0.935974	0.000789622
ENSMUSG00000002058	Unc119	11	protein_coding	2448	3	A	13.6063	8.69935	5.86372	6.17955	3.81745	3.53068	3.55807	10.9319	8.34926	6.66588	5.90746	4.70351	4.91718	4.44653	12.9735	13.3447	13.4953	11.615	9.16875	7.70817	6.49573	0.766688	0.177689	1.10476	0.735354	0.246256	0.277286	0.268221	0.973911	0.339052	0.369288	0.213982	0.256126	0.248749	0.390778	0.995422	0.604451	1.3688	0.810368	0.772277	0.418764	0.71523	-0.00161841
ENSMUSG00000002064	Sdf2	11	protein_coding	1515	5	A	36.8434	34.083	23.3218	26.371	19.6441	18.5293	18.6306	35.1933	24.1899	23.1328	18.8884	17.0673	17.6845	18.1583	42.5083	42.5869	41.7613	39.0505	32.2482	28.6091	26.6265	3.53952	3.72463	5.38125	3.06076	0.686014	1.79378	0.807882	1.11849	1.13489	1.056	0.734295	0.110862	1.32169	0.668474	0.982214	3.68562	1.23378	1.89862	0.508374	0.259705	0.766487	-0.000902498
ENSMUSG00000002068	Ccne1	7	protein_coding	2662	3	A	3.15556	6.21862	10.0065	16.2254	20.3341	23.6889	25.7219	3.69421	19.1564	23.2273	24.3435	23.3816	23.0582	21.6872	5.41526	5.494	5.99409	7.6186	14.9753	19.8917	21.967	0.228487	0.42932	0.46228	0.400033	1.52965	0.70953	1.54161	0.217565	0.319715	1.54605	0.718403	0.646318	0.853104	0.312879	0.134117	0.113664	0.232261	0.619884	0.749248	0.552267	0.269935	0.00196521
ENSMUSG00000002083	Bbc3	7	protein_coding	2124	7	A	147.082	114.686	60.0899	92.2058	62.0458	61.2173	72.0534	102.696	45.3255	44.2819	45.7977	58.8889	73.3319	54.951	142.402	116.304	136.931	101.186	68.9353	78.4108	75.7699	11.6119	22.8875	28.5844	14.8883	2.82323	5.05635	12.0576	17.0987	0.919988	11.5043	3.62484	5.05788	7.30163	10.6635	24.5327	10.4173	13.2145	10.5036	3.8126	6.18993	3.66678	-0.000776414
ENSMUSG00000002100	Mybpc3	2	protein_coding	4163	4	A	0.166144	0.176032	0.120382	0.0731453	0.0820116	0.0322383	0.0250247	0.254751	0.061457	0.068129	0.0593338	0.071441	0.0463882	0.0759797	0.222204	0.216452	0.261671	0.140888	0.139735	0.0659518	0.102319	0.00581191	0.0269734	0.0372273	0.0419491	0.0198015	0.0290417	0.00494737	0.049296	0.0179137	0.0261332	0.0333397	0.0531197	0.0408802	0.0304825	0.0792794	0.0693289	0.0795573	0.0527486	0.0675459	0.0241472	0.0374948	-0.00294772
ENSMUSG00000002102	Psmc3	2	protein_coding	2607	7	A	58.2363	56.6361	55.0989	73.2829	80.4942	84.9167	85.2321	39.5735	62.9195	68.3591	71.2152	71.6304	72.6247	71.8369	39.3002	39.4692	39.4789	40.8335	53.7855	59.5907	61.9366	6.89018	2.95951	7.68183	1.49885	2.99234	4.47523	5.74658	0.781787	1.86212	2.55713	1.97116	0.383517	0.7537	2.39706	1.55006	1.26964	0.574973	1.87677	2.22619	2.90699	0.626069	0.000564167
ENSMUSG00000002103	Acp2	2	protein_coding	5186	1	A	1.08782	1.09451	1.06469	0.88993	0.864729	0.946085	0.809224	3.07268	2.36865	2.29049	1.76796	1.75937	1.68979	1.61716	2.31483	2.39123	2.59278	2.38579	1.74141	1.60322	1.44924	0.194123	0.131149	0.0509082	0.067623	0.137475	0.0927396	0.0316179	0.261724	0.198629	0.257371	0.0314731	0.0724553	0.21604	0.0525295	0.062441	0.189453	0.206348	0.0374393	0.0630592	0.0872298	0.218654	-0.000404121
ENSMUSG00000002105	Slc39a13	2	protein_coding	4869	1	A	3.33556	2.86059	2.03908	2.23053	1.85339	1.93281	2.13769	4.16067	2.64878	2.60017	2.53487	2.53941	2.41458	2.12729	4.59577	4.04989	3.92917	4.01433	3.14446	2.77592	2.79833	0.152863	0.281496	0.50209	0.382984	0.21363	0.174471	0.107875	0.654992	0.116231	0.316269	0.427057	0.0696045	0.307053	0.243996	0.28434	0.314632	0.231479	0.370286	0.277275	0.236759	0.157774	-0.000485327
ENSMUSG00000002107	Celf2	2	protein_coding	25884	3	C	8.36653	9.81241	12.7863	11.0957	11.5256	10.7244	10.3924	7.67158	11.1939	12.1012	12.6292	12.02	10.8743	10.7069	4.72255	5.18845	5.23008	5.77247	7.64138	7.89735	7.89424	0.135406	0.37267	2.11968	0.519234	0.294063	0.136026	0.122326	0.254922	0.113322	0.15797	0.342724	0.191951	0.436992	0.39758	0.153053	0.130707	0.15461	0.402305	0.298285	0.508523	0.140903	-2.01645e-05
ENSMUSG00000002108	Nr1h3	2	protein_coding	2515	6	A	1.08983	0.618454	0.648226	0.382646	0.292905	0.31213	0.277388	1.51369	1.11902	1.00636	0.825531	0.762037	0.742626	0.623893	2.04612	2.00693	1.7089	1.62081	1.0143	0.732393	0.673104	0.174057	0.0361063	0.396868	0.0715558	0.120857	0.0643729	0.0749902	0.292465	0.0749473	0.0192107	0.069966	0.172077	0.107528	0.113189	0.210764	0.38706	0.182258	0.106507	0.0553473	0.0699775	0.117903	-0.00168916
ENSMUSG00000002109	Ddb2	2	protein_coding	2736	1	D	2.17643	3.06153	3.5744	4.44322	4.73789	5.04016	4.96642	4.19624	6.73202	6.73947	5.38338	5.00426	5.27225	5.23764	4.08674	4.31138	4.34632	4.40772	5.83036	6.11498	6.78958	0.112127	0.47002	0.100564	0.683311	0.268861	0.400036	0.344566	0.337302	0.218821	0.362811	0.44945	0.524477	0.10423	0.384847	0.156159	0.0521089	0.286832	0.265656	0.239863	0.766575	0.672238	0.000740301
ENSMUSG00000002111	Spi1	2	protein_coding	2695	7	A	68.8615	59.8152	39.2751	52.1537	38.7087	38.3058	41.1278	41.4198	29.8483	28.8437	25.8261	25.9361	28.3265	22.8468	40.484	38.717	43.2046	39.7432	33.6838	33.0583	32.2252	8.01836	5.8588	13.0687	4.3148	1.04404	2.23487	5.71187	3.91315	1.22443	5.57321	1.19392	1.2893	1.84955	2.61688	5.069	1.46242	4.57717	3.28249	1.50103	0.525232	0.208226	-0.000602934
ENSMUSG00000002129	Sf3a1	11	protein_coding	6147	7	A	18.5726	26.0801	27.697	37.6491	48.9358	50.7762	53.775	19.4521	41.5233	47.4006	50.4122	54.0727	52.1514	51.5599	16.1024	17.1038	19.9715	22.7403	35.2884	43.2411	46.9141	0.526506	0.89375	3.82962	2.32672	0.373756	1.44385	2.56718	0.388392	0.499247	2.50003	0.4562	0.637192	2.14947	0.744542	0.530577	0.183578	0.959744	0.637579	1.36409	1.57255	1.0805	0.00116817
ENSMUSG00000002190	Clgn	8	protein_coding	4025	4	A	0.416887	0.225744	0.212295	0.234943	0.221449	0.190434	0.138972	0.39479	0.161169	0.0900762	0.0703377	0.0620627	0.075464	0.0552916	0.238058	0.2716	0.162164	0.145918	0.0924194	0.144434	0.0906592	0.0111546	0.0527049	0.0503637	0.0892782	0.0179555	0.0220078	0.109558	0.0284792	0.0485112	0.061952	0.0283778	0.012897	0.02545	0.0190742	0.0670982	0.056723	0.0459554	0.034073	0.0232735	0.0483366	0.0452586	-0.0011816
ENSMUSG00000002221	Paxip1	5	protein_coding	10271	10	A	6.94665	9.19201	10.2517	14.8778	17.3365	18.7563	20.4088	7.45226	17.002	18.0657	17.5652	17.7724	18.3173	17.134	6.54903	6.37481	6.53542	7.3516	11.5501	13.9287	15.2678	0.282379	0.402965	0.784148	0.968682	0.423408	1.23092	1.66386	0.258785	0.191234	0.20756	0.133472	0.148285	0.182025	0.650228	0.102317	0.118936	0.220359	0.18021	0.572313	0.580998	0.117175	0.00118226
ENSMUSG00000002222	Rmnd5a	6	protein_coding	6783	7	E	46.8694	50.3528	59.0595	50.7364	46.32	42.3952	40.9915	34.9697	38.6499	37.5125	37.9533	36.2264	34.5894	35.7661	28.1175	28.4186	28.3746	32.1034	35.9533	35.7416	36.1358	2.26754	3.03076	6.354	2.66102	1.31987	2.80819	2.12718	1.46262	0.495023	1.51581	0.901736	0.521812	1.25507	0.449345	1.97044	0.735956	0.753682	1.64426	2.00035	1.15001	0.670889	-0.000418101
ENSMUSG00000002227	Mov10	3	protein_coding	5607	1	A	2.79757	2.49421	2.16829	1.95934	1.97021	2.04252	2.01927	3.45262	2.50513	2.39363	2.44847	2.40494	2.40308	2.18297	3.98309	3.76138	3.51143	3.26724	2.78646	2.61054	2.38696	0.0904339	0.247463	0.321484	0.282767	0.134269	0.188253	0.100009	0.290456	0.259147	0.129463	0.19018	0.308674	0.00474083	0.0315536	0.111374	0.0822086	0.201622	0.226373	0.187616	0.176024	0.17309	-0.000340117
ENSMUSG00000002233	Rhoc	3	protein_coding	1618	6	A	0.617303	0.35082	0.368235	0.192216	0.0449686	0.137267	0.0862598	0.838591	0.450663	0.398925	0.429449	0.430118	0.24105	0.336085	0.475518	0.53678	0.301529	0.317952	0.33424	0.273158	0.303754	0.39586	0.215301	0.429729	0.110028	0.0778879	0.0777739	0.0789149	0.04232	0.150645	0.125622	0.129095	0.0738757	0.201809	0.137092	0.159374	0.0924523	0.049869	0.0543389	0.0943219	0.0981625	0.0528201	-0.00281284
ENSMUSG00000002250	Ppard	17	protein_coding	4631	3	A	10.5737	9.51878	6.38054	8.36176	5.76136	6.1584	6.47782	9.7692	6.8398	6.21538	5.8842	5.11751	5.07809	4.38713	10.1241	9.41637	8.78014	8.39751	6.95015	6.22774	6.27617	0.920138	0.876516	1.6274	0.901523	0.770356	0.625904	0.704389	1.21247	0.422443	0.850393	0.0756422	0.314748	0.532718	0.244611	0.558515	0.575553	0.247241	0.412839	0.399537	0.0833453	0.158329	-0.000602234
ENSMUSG00000002274	Metrn	17	protein_coding	1434	12	A	0.301803	0.517026	0.790949	1.11361	1.25293	2.14362	1.98992	0.203856	0.726107	1.33433	1.23778	1.62447	1.57317	1.37009	0.177106	0.0969383	0.171084	0.345381	0.572788	1.11241	1.07313	0.0554091	0.248488	0.158113	0.373017	0.33082	0.259905	0.624419	0.0206837	0.204302	0.29272	0.3327	0.337145	0.20593	0.0282668	0.119656	0.0211514	0.022748	0.0645197	0.164846	0.382452	0.0773912	0.0019727
ENSMUSG00000002289	Angptl4	17	protein_coding	3286	1	A	2.23208	2.79157	3.13318	4.35526	5.11895	6.08025	7.02131	2.62405	5.63178	7.55662	9.39668	11.1543	12.3211	12.8121	1.00067	1.06931	1.32257	1.6765	3.9463	5.24807	6.11226	0.596322	0.138817	1.32011	0.397135	0.308669	0.648119	0.509637	0.165067	0.245869	0.562477	0.573911	0.550499	0.026654	0.521932	0.120295	0.159337	0.119643	0.0955527	0.0331383	0.132715	0.495903	0.00134856
ENSMUSG00000002297	Dbf4	5	protein_coding	8728	10	A	7.83935	8.79013	12.7125	12.099	14.6298	14.4785	13.8068	6.22279	12.6569	14.0139	14.1158	14.4301	14.3691	14.6771	5.11614	5.09984	5.06111	5.39121	7.87488	9.79315	10.3822	0.523556	0.750196	1.89523	1.12263	0.356017	0.37507	0.605075	0.402311	0.305828	1.0668	0.627514	0.165807	0.328836	0.471605	0.322166	0.17354	0.640761	0.199424	0.206324	0.242876	0.240439	0.000530527
ENSMUSG00000002308	Cd320	17	protein_coding	2592	1	A	3.88699	3.84963	3.84039	5.30344	6.59154	7.40191	8.38452	2.7576	3.92743	4.81686	5.88301	7.37198	8.1135	8.14855	2.72631	3.0181	2.71504	2.95971	4.16374	4.72181	5.4898	0.254224	0.424758	0.253252	0.568136	0.548395	0.937442	0.627198	0.254361	0.149255	0.133482	0.330634	0.0217162	0.675231	0.710723	0.400077	0.280651	0.461642	0.183694	0.0999164	0.177743	0.379761	0.00110832
ENSMUSG00000002319	Ipo4	14	protein_coding	5362	10	A	11.5467	14.9116	12.7594	17.3546	21.9424	23.2903	26.6896	11.9237	17.1475	19.1909	23.2139	26.9924	29.3447	27.4178	15.3989	16.9238	18.5624	18.8659	21.0673	23.1583	24.9143	0.731756	1.4554	2.05976	2.3003	1.34423	0.465019	1.42214	0.779436	0.156898	1.31812	0.861527	0.427236	0.66617	0.769097	0.697131	0.64959	0.135882	0.608004	0.607932	1.30472	0.506352	0.00101734
ENSMUSG00000002325	Irf9	14	protein_coding	5386	3	A	12.0136	9.24481	8.2559	6.48057	4.33111	3.80953	3.76622	10.4165	6.53401	5.0491	4.26653	3.41012	3.13441	3.28842	12.8771	12.1864	11.454	10.1626	8.50956	6.43394	5.83398	0.540202	0.561006	0.0860037	0.263035	0.0740427	0.0400137	0.201888	0.495613	0.282599	0.174238	0.0719345	0.0479518	0.306091	0.206881	0.486751	0.196993	0.351689	0.378174	0.47338	0.366731	0.251368	-0.00156082
ENSMUSG00000002341	Ncan	8	protein_coding	7195	4	A	0.243355	0.116756	0.0672663	0.0566231	0.00977279	0.00819568	0.0164273	0.185999	0.0322881	0.0152471	0.0175065	0.01506	0.0259096	0.0114099	0.209226	0.170954	0.163221	0.0612706	0.0377112	0.0292757	0.0222368	0.0490109	0.0372728	0.0120651	0.0321651	0.00324014	0.00850384	0.00180814	0.00760073	0.0203382	0.0138665	0.00772428	0.0066131	0.0100451	0.00434931	0.00810826	0.0491588	0.0559166	0.0204206	0.000774626	0.0242403	0.0027648	-0.00483703
ENSMUSG00000002342	Tmem161a	8	protein_coding	3673	10	A	9.00579	11.0024	8.77751	13.9738	14.5139	15.1031	16.9667	9.38067	12.2702	13.5912	13.8465	15.8677	17.0371	15.2991	7.30083	7.9082	8.8423	9.77105	12.5603	14.5078	15.6999	0.242365	0.616693	2.46825	1.25922	0.121004	1.01519	1.06401	0.43857	0.159004	1.14455	0.319826	0.605949	0.547939	0.530413	0.478766	0.414762	0.65145	0.319639	0.427876	0.29295	0.140329	0.000731764
ENSMUSG00000002343	Armc6	8	protein_coding	3262	1	A	2.60858	3.56968	2.83835	5.23635	6.61001	7.20908	7.55761	1.96167	3.24896	3.88898	4.62429	5.48946	6.20577	5.40043	2.27639	2.48215	2.57231	2.94321	4.30109	5.12944	5.65436	0.0593192	0.238187	0.73432	0.412319	0.0601676	0.477775	0.497591	0.146071	0.602688	0.386172	0.650393	0.306165	0.726121	0.182175	0.221252	0.355552	0.182562	0.196454	0.256774	0.364669	0.647057	0.00130599
ENSMUSG00000002345	Borcs8	8	protein_coding	2743	3	A	16.4214	14.5873	11.1517	12.7994	11.4413	11.3054	10.8336	13.6785	12.4562	10.4049	9.71854	8.92908	8.65494	8.12085	14.2561	13.6481	13.2203	12.3067	12.7526	11.8895	10.8958	1.46864	0.919798	1.9949	0.367535	0.276401	0.900633	1.23973	1.09716	0.891443	1.30586	0.877433	0.247748	0.204579	0.170482	0.886346	0.538538	0.275147	0.504455	0.456776	1.30542	0.119	-0.000458311
ENSMUSG00000002346	Slc25a42	8	protein_coding	5996	1	A	1.93257	2.30647	1.72443	2.54272	3.32729	3.50878	4.15568	3.35342	3.69735	3.76408	4.10124	4.46575	4.85984	4.77286	3.60785	3.21714	3.19276	3.55624	4.61825	5.3597	6.30406	0.122038	0.240878	0.368575	0.599765	0.202789	0.379655	0.177516	0.461975	0.196257	0.15723	0.0877048	0.221332	0.121997	0.12307	0.18895	0.199595	0.318642	0.365918	0.286564	0.270957	0.590912	0.00103682
ENSMUSG00000002365	Snx9	17	protein_coding	2411	5	A	36.8729	30.6921	28.0674	26.538	24.0002	23.8815	23.5344	29.3916	23.1402	20.0347	19.27	18.1942	17.5271	17.4173	27.134	26.9961	27.6338	23.0241	19.6978	17.7593	17.5567	2.31645	1.08551	0.442892	1.38734	1.29505	1.80048	1.39779	0.535602	0.856619	0.74836	0.29638	0.556348	0.587822	0.498671	0.436344	0.839186	1.65103	1.8225	0.646698	0.742396	0.21028	-0.000511953
ENSMUSG00000002409	Dyrk1b	7	protein_coding	2695	3	A	15.8763	15.7432	10.0205	12.7446	6.42957	5.81659	6.19036	15.6251	9.16826	6.89902	5.72298	4.18945	4.25512	3.65945	14.2154	12.0509	13.6503	13.5525	10.4349	8.84282	7.36208	1.00363	2.39038	4.6709	1.84566	0.724202	0.539802	0.586762	1.83233	0.440747	1.02386	0.275294	0.396447	0.448886	0.34641	1.19356	0.650823	1.85254	1.83821	0.431264	0.223197	0.455505	-0.00143166
ENSMUSG00000002416	Ndufb2	6	protein_coding	5628	1	A	2.34255	2.66178	3.20308	3.1845	4.00201	4.30376	4.0894	1.97239	3.05271	3.73158	4.14339	4.67224	4.75691	5.51188	2.03228	2.33006	2.44	2.57376	3.45358	3.86972	4.45345	0.0525584	0.341485	0.428754	0.467672	0.231382	0.329138	0.218417	0.128288	0.0651802	0.183671	0.24083	0.128064	0.424136	0.415118	0.0850653	0.200317	0.100708	0.0609477	0.0261557	0.0984652	0.0846352	0.000645378
ENSMUSG00000002477	Snrpd1	18	protein_coding	837	9	A	39.8844	62.1437	110.88	128.993	175.229	185.489	164.443	37.6838	140.82	159.584	145.208	157.516	162.511	174.216	20.3385	24.7438	30.1106	42.0468	86.3819	114.665	123.573	5.68656	11.6168	19.8064	24.2955	9.98011	2.10163	18.6287	3.9744	4.85973	25.7065	5.55194	2.44026	13.3367	4.8655	0.956753	1.83411	1.05737	0.159185	1.12039	3.08522	4.66458	0.0013206
ENSMUSG00000002489	Tiam1	16	protein_coding	9911	12	A	0.658424	1.07506	1.43625	1.7457	2.08608	2.18743	2.37867	0.461576	1.62159	1.74554	1.87221	1.89519	1.77052	1.9084	0.485163	0.538098	0.623937	0.831637	1.50834	1.97402	2.08003	0.0448415	0.139682	0.0876145	0.155654	0.101279	0.129003	0.0808681	0.0255067	0.0601766	0.0921101	0.0728131	0.171923	0.146132	0.0720136	0.0609512	0.0712077	0.0740448	0.0891282	0.165474	0.147808	0.127185	0.00115883
ENSMUSG00000002504	Slc9a3r2	17	protein_coding	2257	12	A	1.08891	1.2357	0.943923	1.5936	1.75537	1.96707	2.32175	0.399344	0.660585	1.08798	1.215	1.34986	1.49386	1.54968	0.356957	0.238856	0.495444	0.642955	0.872868	1.3176	1.59696	0.275087	0.307454	0.398923	0.252542	0.364378	0.374669	0.15197	0.0533306	0.0847577	0.20926	0.0747762	0.196065	0.0465263	0.197924	0.101085	0.0380543	0.117563	0.264679	0.074797	0.134031	0.122871	0.00100421
ENSMUSG00000002565	Scin	12	protein_coding	2999	11	A	0.103492	0.21228	0.317258	0.444074	0.651856	0.810844	0.748217	0.147911	0.577081	0.656138	0.628958	0.768987	0.87378	0.85274	0.0606536	0.0290145	0.0174647	0.11003	0.135225	0.234992	0.22444	0.0197788	0.0562048	0.069576	0.0930386	0.0776569	0.0856818	0.182974	0.0612528	0.135537	0.175046	0.114699	0.0788956	0.160514	0.161697	0.028547	0.0360761	0.0175409	0.0547903	0.0410403	0.0874551	0.0360481	0.00188154
ENSMUSG00000002578	Ikzf4	10	protein_coding	5995	6	A	0.273257	0.190634	0.117443	0.108565	0.0949311	0.0813244	0.112373	0.260852	0.146849	0.104405	0.137287	0.152618	0.14537	0.185838	0.577585	0.436617	0.375331	0.296924	0.157959	0.166256	0.183207	0.0348789	0.105454	0.0128227	0.0391182	0.0412043	0.00960344	0.0405462	0.0382737	0.00910191	0.0198029	0.0211237	0.037255	0.0144743	0.0551635	0.0100415	0.098678	0.0111824	0.0357746	0.00918002	0.0428083	0.0460511	-0.00109383
ENSMUSG00000002603	Tgfb1	7	protein_coding	5042	5	A	68.6106	56.6668	39.3909	47.3053	34.331	33.5722	36.9041	39.0704	22.889	19.1226	14.7673	13.1226	13.9386	10.9573	34.331	31.4682	35.8928	34.2007	26.9955	24.987	23.6374	6.16771	9.92295	11.0746	6.06137	2.00734	3.72755	5.63287	3.00607	1.08085	2.70386	0.729359	1.25165	1.23198	1.23792	5.06924	1.53865	3.3707	1.42004	0.914583	0.186812	0.381797	-0.000736983
ENSMUSG00000002617	Zfp40	17	protein_coding	4482	1	A	3.4124	2.86936	3.55669	2.11044	1.61434	1.5021	1.33602	3.85636	2.16189	2.00975	1.42851	1.1707	0.99425	1.20808	3.37859	3.6032	3.01287	3.10491	2.37206	1.63791	1.51594	0.0526867	0.163359	1.17748	0.451257	0.0840795	0.150319	0.0908573	0.27763	0.309712	0.084046	0.127453	0.0910495	0.108685	0.074149	0.391716	0.309704	0.737401	0.638348	0.267828	0.0888901	0.17145	-0.00139431
ENSMUSG00000002625	Akap8l	17	protein_coding	2075	7	A	62.4426	52.6581	40.2574	33.7708	29.0767	25.0137	22.8857	84.3065	51.992	43.7296	35.0901	31.7239	31.4834	29.7723	82.3234	78.6822	77.2997	72.0431	57.2595	46.7711	41.8788	4.72517	1.62857	4.01272	0.627444	1.24139	1.19359	2.2703	4.25659	2.02672	1.96283	0.549179	0.414209	0.333163	0.878701	5.265	0.925789	1.39391	2.66287	1.63126	1.20611	2.72644	-0.00128415
ENSMUSG00000002658	Gtf2f1	17	protein_coding	1717	7	A	48.1034	49.5613	51.8181	66.9752	77.5977	88.221	81.6059	43.9211	66.2574	70.2848	68.4092	68.852	70.9687	68.4743	43.166	42.4736	43.5365	41.4901	55.4276	65.9571	69.9092	7.2799	1.96932	5.32167	2.79186	2.92889	10.259	1.09334	1.14964	1.75471	4.6029	1.64957	2.20154	1.90946	3.02197	2.75047	1.81365	1.293	1.74388	1.9651	3.18246	2.25494	0.000754909
ENSMUSG00000002660	Clpp	17	protein_coding	1207	7	A	23.677	24.7126	21.1066	36.8079	44.391	55.0803	57.7745	17.8104	31.719	39.2808	47.0791	54.1363	58.3212	56.3402	22.7568	23.1555	23.787	27.3409	35.6234	43.2472	46.8258	2.63842	3.52308	6.5247	1.80677	4.66905	8.41712	5.40106	1.58977	1.67422	2.34445	2.61057	0.909147	1.46677	2.03708	0.490577	0.164849	0.41669	2.25905	1.22166	2.40062	1.09449	0.0013313
ENSMUSG00000002668	Dennd1c	17	protein_coding	2520	5	A	30.1632	26.7561	19.5761	15.5401	12.2779	10.1784	9.23109	59.1474	33.37	24.0418	16.3619	12.9399	11.9236	11.0157	79.9417	72.3812	67.4643	60.8672	41.5785	27.7995	23.953	2.1752	2.64301	2.37291	1.88357	1.07915	1.52438	0.300548	3.40895	3.30684	1.35453	0.531383	0.449234	0.588073	0.222915	1.94427	5.09617	3.46194	4.58848	1.00923	1.32722	1.07302	-0.00160186
ENSMUSG00000002699	Lcp2	11	protein_coding	4459	4	A	0.337007	0.252757	0.280598	0.147389	0.0914366	0.0640662	0.0633358	0.0274742	0.0172077	0.00987153	0.00576258	0.010122	0	0.0192972	0.0899255	0.0662224	0.0871239	0.0742046	0.049762	0.0777396	0.0402732	0.0140408	0.0383706	0.0755823	0.0571049	0.0153896	0.0108623	0.0433104	0.0225923	0.0149072	0.00855206	0.00998109	0.0088157	0	0.0107162	0.0365076	0.0134234	0.0197544	0.0219609	0.0187625	0.0442319	0.014831	-0.0025743
ENSMUSG00000002718	Cse1l	2	protein_coding	5273	7	A	29.9965	37.2137	58.5248	58.1879	75.2635	78.0574	77.9146	25.9184	54.7757	66.9958	73.9902	76.882	72.5214	75.615	25.2405	27.1317	27.0221	32.2534	46.5542	55.4027	59.6531	0.986893	2.08389	11.3844	3.3274	1.93121	5.60365	4.01187	1.21505	1.569	3.45165	2.1971	0.0885579	2.23628	1.03164	2.0641	0.380376	1.76658	1.44779	0.961843	0.836979	1.63001	0.00095206
ENSMUSG00000002748	Baz1b	5	protein_coding	13667	7	A	19.2116	22.4835	27.4104	29.4446	38.054	38.1243	37.6123	20.0209	34.2163	36.6277	36.2444	37.5838	36.8876	37.515	18.1842	18.4498	18.2817	22.0531	31.4713	36.611	39.4754	0.528873	1.33564	1.8253	0.698085	0.964225	1.45751	1.55651	0.226199	0.341434	2.19883	0.453758	0.922945	0.730594	0.758379	0.441566	0.546908	0.552315	1.25002	0.62479	1.3669	0.205659	0.000746014
ENSMUSG00000002767	Mrpl2	17	protein_coding	1170	7	A	27.6813	31.5549	25.5155	45.0549	52.3805	58.3816	62.0956	22.0723	34.2449	41.5228	47.0726	54.9052	58.3175	53.7023	24.3063	26.2269	27.0011	29.4369	35.9953	44.6968	47.4169	2.64385	3.65899	6.32935	5.40347	1.98363	5.70732	6.7918	1.08274	0.925791	4.22953	2.13491	0.911228	3.0394	2.25069	2.10657	1.53015	1.36523	0.459681	1.90695	1.40982	0.904488	0.00110084
ENSMUSG00000002781	Tmem143	7	protein_coding	7518	1	A	1.95976	2.89435	2.94558	4.62308	4.81058	4.91677	5.40386	1.68555	4.3995	4.53845	4.52511	4.61472	4.98999	4.90863	1.5447	1.7814	2.13545	3.12356	4.81656	5.51459	5.94983	0.0899525	0.146074	0.779554	0.220673	0.176005	0.402848	0.243878	0.0173737	0.279128	0.492519	0.304784	0.236711	0.13452	0.421519	0.055574	0.0278327	0.172451	0.255447	0.25825	0.235097	0.129973	0.000952894
ENSMUSG00000002797	Ggct	6	protein_coding	7745	1	A	1.61032	1.63465	1.82559	1.60838	2.11396	2.25943	2.18551	2.09096	2.50216	2.57234	2.95783	2.7693	2.94262	3.23011	1.73473	1.96449	1.89426	2.09828	2.6481	2.72298	2.79483	0.070824	0.211545	0.263674	0.318304	0.25864	0.0898516	0.218483	0.148222	0.0899179	0.219123	0.0752114	0.125436	0.142302	0.163418	0.0365363	0.0753619	0.0388274	0.114295	0.0883847	0.0692836	0.047969	0.000440136
ENSMUSG00000002799	Jag2	12	protein_coding	4054	10	A	5.56898	6.76186	5.57241	10.8324	15.349	19.0964	22.2606	7.39832	9.44175	13.0515	17.266	22.9383	25.3186	22.1186	10.8812	11.049	12.2746	12.3344	14.6191	21.1881	24.0529	0.275929	0.561401	1.82667	1.96076	0.888787	0.730169	1.61195	1.03413	0.687691	3.14225	1.54136	0.682691	1.77273	1.79308	1.08537	0.796601	0.409194	0.921631	0.165086	0.439974	0.664895	0.00192192
ENSMUSG00000002825	Qtrt1	9	protein_coding	1973	10	E	14.5425	14.3731	11.3418	18.77	21.103	25.2766	27.3326	16.4755	20.9569	23.552	27.4645	29.8828	31.2792	31.1203	20.9437	21.099	20.8341	21.1468	22.4667	24.7559	25.0852	0.91253	0.841248	3.04746	2.00464	1.0469	2.94428	2.62938	0.238422	0.357364	2.38216	1.55536	0.608051	1.10381	0.855714	0.583305	1.4359	1.05327	1.05554	1.52032	1.03232	0.69839	0.00100379
ENSMUSG00000002831	Plin4	17	protein_coding	5777	4	A	1.86836	0.422882	2.56698	0.138091	0.090465	0.119854	0.167634	0.208075	0.193913	0.175579	0.146142	0.166303	0.138963	0.164944	0.0829418	0.114147	0.0814944	0.0859158	0.0750552	0.026816	0.0687149	3.21473	0.673948	4.36802	0.109282	0.11	0.150938	0.214129	0.0627118	0.0378469	0.0270855	0.0419535	0.035088	0.038026	0.0107308	0.0239856	0.0122342	0.0242444	0.0386366	0.0247088	0.0112789	0.0102298	-0.00369404
ENSMUSG00000002835	Chaf1a	17	protein_coding	3308	10	A	4.61263	10.8532	15.286	25.6762	34.7079	36.3522	37.4045	4.93407	24.1653	27.8595	28.8649	28.225	28.416	27.3765	3.81515	3.88025	4.66719	7.90202	19.034	26.9543	31.0522	0.276478	0.938006	2.28711	0.410651	1.27558	0.958323	0.717554	0.0943635	0.267668	0.548905	0.679471	1.21354	1.77458	0.976455	0.241894	0.505131	0.345528	1.34446	1.38402	1.05525	1.15155	0.00185041
ENSMUSG00000002846	Timmdc1	16	protein_coding	1784	10	A	13.2164	13.7911	13.7689	15.4462	16.1514	17.5983	18.8447	10.0135	12.5394	13.098	12.5924	13.4067	14.237	13.2301	8.67152	8.81259	9.11507	10.4796	11.7091	12.6006	12.3964	1.15692	0.413624	1.02534	1.24707	1.28675	0.654944	2.07337	0.671125	0.855432	0.731899	0.627323	0.952013	0.311515	0.461136	0.749963	0.145043	0.51668	1.47223	0.34144	0.759209	0.341591	0.000437589
ENSMUSG00000002870	Mcm2	6	protein_coding	6956	7	A	11.3177	20.3758	26.572	48.8453	68.6089	75.165	80.6707	9.11921	45.9464	56.6829	65.0553	70.7551	72.4422	68.0195	8.1443	8.30156	9.41544	15.2043	35.1389	52.0316	59.1831	0.558437	0.390734	4.78186	1.58146	1.14611	2.17941	3.69362	0.31859	1.10144	1.34341	1.85064	1.62686	1.71751	2.94894	0.515046	0.247474	1.02447	1.07792	1.7385	2.30985	0.403296	0.00204618
ENSMUSG00000002881	Nab1	1	protein_coding	4100	10	G	19.2534	16.2971	19.4265	15.8507	16.4846	15.3142	14.7416	12.8005	12.4705	13.2964	13.1091	14.0175	13.2322	12.8804	7.38	7.35937	6.99306	7.00473	8.57799	8.99617	9.27309	0.934549	1.30474	2.58911	1.90672	1.14716	0.531196	0.36571	0.29861	0.259424	0.211113	0.281843	0.0973046	0.526683	0.172832	0.335384	0.0830528	0.0707264	0.459887	0.158843	0.500921	0.231403	-0.000351135
ENSMUSG00000002885	Adgre5	8	protein_coding	3757	7	A	85.4592	81.7521	64.9936	62.9212	41.2616	36.1294	35.5097	94.8104	76.3858	63.7762	56.5138	48.157	44.969	46.3302	54.4546	53.7219	54.8406	47.1289	40.0447	31.9924	28.8111	1.6002	4.6005	6.94335	3.2483	1.08389	1.54419	1.83992	2.5758	1.01822	1.32552	1.41142	1.31794	0.938916	3.09708	0.54969	1.25045	2.5153	2.31574	1.7579	1.51393	0.660101	-0.00129995
ENSMUSG00000002908	Kcnn1	8	protein_coding	4587	12	A	0.302086	0.351957	0.268554	0.376521	0.519569	0.487043	0.584518	0.662756	0.759655	0.802209	1.13542	1.30435	1.44502	1.18009	0.225183	0.344375	0.419641	0.452478	0.716577	0.789496	0.856782	0.0778965	0.0386369	0.0671558	0.0847626	0.0172504	0.0507167	0.0709992	0.0940608	0.0563976	0.176655	0.209957	0.121617	0.197082	0.0875584	0.082392	0.0287118	0.100865	0.0487017	0.0628639	0.0540198	0.0738874	0.000866685
ENSMUSG00000002944	Cd36	5	protein_coding	3590	1	A	20.3635	9.36822	12.5038	3.83506	1.7214	1.02561	1.1473	5.73295	1.77257	1.30728	0.817731	0.517014	0.438202	0.387416	18.2671	17.5158	13.7195	9.38613	7.45622	3.79155	2.42237	4.3299	1.75988	8.0205	0.658355	0.2087	0.319761	0.671279	0.696944	0.113951	0.319246	0.113158	0.11033	0.0462494	0.117283	0.819567	0.13487	0.921964	0.759447	0.604404	0.279755	0.172807	-0.00405677
ENSMUSG00000002963	Pnkp	7	protein_coding	3250	5	A	19.6711	17.564	11.7193	13.6005	10.2164	10.3698	9.73284	20.5099	13.9901	12.4902	9.74037	9.67371	9.53968	8.52487	19.4559	18.7781	18.3576	17.1547	13.9391	11.0574	10.7222	0.649677	0.34544	3.42297	0.188975	0.49858	0.625769	0.881558	0.768057	0.299429	1.15992	0.945017	0.221465	0.547583	0.0789055	0.909051	0.456699	0.798339	0.537804	0.565551	0.569978	0.296774	-0.000863
ENSMUSG00000002983	Relb	7	protein_coding	3885	1	A	19.581	14.4431	8.79432	8.49122	4.79637	3.77172	3.68545	12.0643	5.13906	3.41608	2.76818	1.91389	1.86056	2.17604	16.7502	13.8884	14.0999	9.85778	5.92587	4.77554	3.83045	1.33268	1.12773	2.49721	0.698325	0.250213	0.259099	0.381634	0.740809	0.234278	0.416005	0.154205	0.247649	0.118913	0.239482	1.12677	0.436926	0.723952	0.676659	0.416088	0.0234831	0.099942	-0.00220543
ENSMUSG00000002984	Tomm40	7	protein_coding	4513	10	A	13.1016	16.1688	13.8867	24.7722	30.6116	35.1722	39.9708	11.0058	20.9718	25.076	32.5762	35.9074	38.1243	34.8183	14.0121	14.9516	16.9779	18.3129	24.1193	29.5707	33.1217	0.815949	1.89242	4.14762	2.14147	0.896413	2.37955	4.34207	0.723288	0.164511	2.73818	1.82704	0.576035	0.287942	1.7856	1.16644	0.912245	0.817149	0.914606	0.575348	1.34773	0.831586	0.00144757
ENSMUSG00000002996	Hbp1	12	protein_coding	6167	5	A	40.1378	32.3715	33.416	24.9525	17.4131	15.5092	14.6199	36.1596	22.7224	20.4588	20.3153	17.435	16.4332	17.3615	40.2782	39.1197	36.952	32.369	24.585	19.2644	17.0063	2.5574	1.65035	4.06099	1.36014	0.887343	0.240262	0.596153	1.46724	0.54826	0.329471	0.539781	0.438544	0.547844	0.445175	3.48051	0.971288	0.718408	1.50806	0.628027	1.20509	0.114579	-0.00141334
ENSMUSG00000002997	Prkar2b	12	protein_coding	3652	10	C	14.3055	12.9103	17.22	15.3163	15.2965	15.2634	15.5046	11.4013	14.5475	17.3554	18.3025	18.6321	17.1571	17.2616	4.40402	4.5134	4.77788	5.20293	7.40003	8.7038	8.96819	0.533655	1.02034	1.43567	1.3467	0.233294	0.289662	1.203	0.602782	0.310936	0.505954	0.539808	0.295149	1.41881	0.785108	0.207614	0.158485	0.406195	0.325975	0.415953	0.654645	0.108543	2.55605e-05
ENSMUSG00000003031	Cdkn1b	6	protein_coding	4552	5	A	63.956	57.2456	62.2291	42.8606	32.5113	28.6011	25.7982	40.7715	25.5091	22.9449	19.4507	15.2856	14.7469	15.0537	51.3293	48.834	47.2241	46.4445	35.1565	28.7066	23.6616	0.14793	0.642422	12.5063	2.70285	1.45366	1.8462	1.08979	0.222326	1.25688	1.75662	0.486698	0.263977	0.253053	0.230796	0.380156	0.838132	2.23524	3.89176	1.22271	1.75684	0.323269	-0.0013554
ENSMUSG00000003032	Klf4	4	protein_coding	3049	1	A	11.6478	7.49404	5.11303	4.18922	2.78055	2.3176	2.52262	5.44122	1.58506	1.01436	0.59321	0.553883	0.651532	0.483345	15.0797	12.8124	11.952	7.68422	3.46502	2.14496	1.67134	1.59908	0.287388	0.506313	0.580457	0.216021	0.186973	0.292906	0.220051	0.295805	0.141122	0.0735785	0.0681791	0.023452	0.110169	0.69122	1.40201	1.55321	0.459555	0.267508	0.0554769	0.159838	-0.00192381
ENSMUSG00000003038	Hmgn2	4	protein_coding	3060	3	A	3.57802	6.71112	8.80808	12.0939	12.6563	11.7565	13.7856	5.03	11.7121	10.9616	9.07025	8.34993	9.10143	9.31303	3.30515	3.18599	3.26528	4.57825	7.73749	9.40188	10.1084	0.197579	0.773377	0.931225	0.574958	0.761392	0.553325	1.97131	0.51556	0.427957	1.63843	0.612426	0.114063	0.716385	0.240164	0.0992977	0.176277	0.500521	0.149976	0.411805	0.445333	0.320719	0.000979901
ENSMUSG00000003072	Atp5d	10	protein_coding	1928	9	A	75.858	75.2588	55.3086	94.0935	90.6412	99.5151	119.562	51.1439	58.9984	73.1382	85.3572	96.534	115.074	92.6922	47.3731	45.592	56.6277	57.5166	62.193	77.5604	80.5979	4.15931	9.358	18.2753	11.6645	0.968947	7.49389	15.5681	4.75884	3.03878	13.5848	5.48841	6.17457	6.42863	8.92644	6.35676	1.39476	6.70397	3.40874	4.62069	3.61755	1.76155	0.000679052
ENSMUSG00000003099	Ppp5c	7	protein_coding	3136	7	A	25.7833	31.6152	28.3094	45.6852	54.3252	62.9424	67.0219	31.334	55.8779	67.6452	76.2278	85.9165	89.3496	86.3587	38.8639	40.4571	44.7024	47.9335	62.5753	74.5337	80.4033	2.22596	2.68923	5.93453	2.8986	1.91147	4.60977	4.58084	0.976509	2.10011	1.41594	1.77769	0.737519	0.40701	3.47259	1.70001	0.795839	0.98618	1.99486	1.22486	2.4569	0.433408	0.00122638
ENSMUSG00000003123	Lipe	7	protein_coding	5886	1	A	5.39504	4.338	3.94604	3.48274	2.46261	2.2968	2.50201	4.50601	3.03419	2.71925	2.44721	2.32109	2.21932	2.4168	4.18047	4.12064	4.45716	4.12694	3.2319	2.96604	2.42314	0.81182	0.373576	2.70596	0.428381	0.206539	0.133373	0.330546	0.460078	0.15998	0.276132	0.138388	0.0758167	0.23371	0.192179	0.271992	0.176819	0.338874	0.222252	0.138233	0.146422	0.120648	-0.00103655
ENSMUSG00000003131	Pafah1b2	9	protein_coding	8266	10	A	12.455	13.9461	17.7871	17.3164	19.7735	20.1333	20.7289	11.8534	16.0426	17.8893	21.2013	21.1604	20.094	21.0073	10.0196	10.9048	11.0031	11.6528	13.6173	15.1736	15.8435	0.607186	0.232131	1.96201	0.589323	0.511092	1.50065	0.241227	0.574089	0.272994	0.621015	0.622831	0.412838	0.389327	0.965249	0.57264	0.542857	0.410059	0.470653	0.581851	0.62404	0.512619	0.000492318
ENSMUSG00000003134	Tbc1d8	1	protein_coding	5239	8	A	3.0848	1.76289	1.28926	1.10492	0.702506	0.70583	0.647401	3.39613	1.21628	1.00846	0.899571	0.905943	0.93189	1.02185	6.46677	5.25883	4.56121	3.0942	1.79087	1.3272	1.22938	0.320663	0.15614	0.0213101	0.0669509	0.125806	0.149628	0.10482	0.268132	0.0866747	0.0728607	0.0619652	0.015419	0.0438941	0.129005	0.199556	0.47343	0.354116	0.161973	0.123716	0.084816	0.0705314	-0.00187369
ENSMUSG00000003153	Slc2a3	6	protein_coding	7245	3	A	1.69215	3.12378	3.97532	5.63493	7.46862	7.26307	7.83626	2.36834	7.28264	8.83451	10.0656	11.5053	11.3011	11.4711	1.98584	2.6475	3.30685	4.12755	6.93549	8.37653	8.95294	0.180627	0.167103	0.242212	0.542087	0.08492	0.317609	0.211084	0.0859818	0.381001	0.108081	0.489115	0.211581	0.140639	0.407187	0.119465	0.349769	0.0969746	0.0849774	0.0735196	0.128892	0.27922	0.00139356
ENSMUSG00000003154	Foxj2	6	protein_coding	5346	3	A	9.58729	8.43141	6.78775	6.18518	4.79793	4.41139	4.26083	8.86372	5.5727	4.42925	3.37801	3.1534	2.97183	2.76411	12.7396	11.6921	11.3239	10.9971	8.32099	7.00263	6.22386	0.151803	0.710752	0.564942	0.433093	0.238497	0.504315	0.446573	0.236538	0.145279	0.0395696	0.157629	0.0372402	0.087912	0.0949981	0.518395	0.307955	0.444826	0.477324	0.264744	0.265667	0.155392	-0.00108573
ENSMUSG00000003161	Sri	5	protein_coding	4852	3	D	23.6405	18.9402	17.7263	15.1105	13.0519	11.6952	11.4996	15.158	13.6371	12.5857	12.2604	11.5993	11.0111	11.006	14.9182	14.867	13.6265	12.1901	10.9976	10.0707	9.66821	1.42258	1.15827	0.58699	0.841544	0.446391	0.473925	0.738614	0.284017	0.450849	0.628787	0.234241	0.299246	0.547211	0.529113	0.156599	0.284131	0.189517	0.277317	0.120561	0.403341	0.158572	-0.000913266
ENSMUSG00000003198	Zfp959	17	protein_coding	2028	3	A	15.1961	13.1862	16.2167	11.9189	10.1957	8.82808	8.79016	15.6377	11.328	9.87598	9.05042	8.50586	7.8541	9.05121	18.1339	16.7518	14.9713	13.2423	10.7039	9.28826	9.23128	0.271222	1.1892	2.33987	1.47171	0.0827989	1.29129	0.677516	1.36236	0.245232	0.266378	0.985662	0.443989	0.429576	0.317832	2.26773	0.847298	2.35311	1.57157	1.44009	0.75381	0.396049	-0.000864321
ENSMUSG00000003199	Mpnd	17	protein_coding	2305	10	A	14.2555	15.2697	12.4993	19.363	20.7986	20.6864	22.4037	13.4144	19.9032	21.3881	22.7981	22.7404	26.3383	22.957	12.1042	12.775	14.0549	13.6997	17.4626	20.8159	22.453	0.416363	0.448238	3.60598	1.6216	0.871252	2.30201	1.5826	0.672859	0.20033	2.61603	0.440167	0.591415	0.343827	1.13587	1.59898	0.744727	0.830429	0.971989	0.700381	1.18353	0.55062	0.000594163
ENSMUSG00000003228	Grk5	19	protein_coding	3165	8	A	2.06669	1.44983	1.18956	1.18252	0.693868	0.908744	0.898298	1.78201	1.1192	0.974004	0.876284	0.839334	0.800409	0.734531	1.95852	1.65065	1.52014	1.08445	0.70717	0.699845	0.60345	0.224054	0.252483	0.126863	0.274753	0.0445605	0.0873974	0.115195	0.106636	0.0385471	0.209865	0.0241541	0.0910945	0.105041	0.224762	0.434624	0.161958	0.150888	0.102001	0.107408	0.0554127	0.110244	-0.000957995
ENSMUSG00000003235	Eif2b5	16	protein_coding	3209	7	A	28.4452	33.1352	33.8645	42.988	54.1032	55.96	57.1943	25.8413	43.4178	52.2341	56.861	62.3427	63.6015	60.4358	23.8035	25.8716	27.4252	28.9333	38.5922	43.8323	48.6466	0.549789	2.48365	1.13708	2.60607	0.725911	3.03427	1.68208	1.05563	0.729263	1.7897	1.26887	1.76812	0.614873	0.712631	0.253771	0.784501	0.703165	1.46941	0.647562	0.76503	0.456171	0.000860433
ENSMUSG00000003271	Sult2b1	7	protein_coding	3950	12	A	0.267302	0.235071	0.169301	0.317361	0.289107	0.364497	0.368583	0.450202	0.500128	0.607164	0.640574	0.827078	0.867634	0.848353	0.282393	0.324888	0.365503	0.357986	0.418538	0.567977	0.509227	0.0518325	0.075352	0.0639582	0.0407174	0.0898317	0.0203255	0.0143626	0.0571839	0.015398	0.0554937	0.192123	0.196412	0.0748557	0.11072	0.0341809	0.0612042	0.0440681	0.0499381	0.084126	0.0748155	0.0931497	0.000621087
ENSMUSG00000003283	Hck	2	protein_coding	2092	7	A	235.077	162.037	97.0448	71.4729	25.732	16.9514	14.2557	164.686	53.3587	29.088	13.3248	5.1796	4.07028	3.16405	143.057	143.527	142.734	106.104	66.3662	36.6515	24.7858	14.637	14.7081	10.3843	4.79869	1.30391	0.622083	0.990142	5.30902	3.18142	2.19517	0.272338	0.41436	0.136379	0.262171	8.74874	5.04424	10.0916	4.08913	1.2802	1.45701	0.747374	-0.00384998
ENSMUSG00000003299	Mrpl4	9	protein_coding	2617	10	A	17.4971	19.5463	13.7407	23.2483	24.2698	26.4948	30.1266	16.8287	19.7443	23.2064	26.3559	28.6943	30.8627	26.6914	18.852	16.979	19.8908	19.888	21.4039	25.0251	26.3003	0.836613	1.28626	4.74827	1.65859	1.0646	1.15221	3.20228	0.907352	1.58636	3.23952	1.89703	1.82545	0.892701	2.27608	1.70466	0.521746	0.551577	1.45227	0.506731	0.264725	1.32758	0.00075041
ENSMUSG00000003309	Ap1m2	9	protein_coding	3140	1	A	2.01665	2.02237	1.56766	1.6575	1.4303	1.29032	1.23688	1.80184	1.92587	1.88935	1.5706	1.2912	1.10284	1.14073	3.83224	3.86455	3.61751	3.65514	3.02404	2.42296	2.14727	0.0923811	0.109855	0.179695	0.182754	0.235693	0.145957	0.263351	0.09452	0.0575895	0.126644	0.281448	0.0876645	0.0877015	0.115415	0.301633	0.283974	0.15606	0.218543	0.27957	0.199255	0.172585	-0.000714271
ENSMUSG00000003348	Mob3a	10	protein_coding	2644	1	A	13.3975	10.8973	6.92318	7.34114	4.46798	4.5257	4.6111	9.30578	5.65539	4.41411	4.42734	4.72725	4.19425	4.00068	8.48259	7.231	7.72322	7.45772	5.97804	5.17591	5.25026	0.638656	1.52183	0.996	0.385678	0.313034	0.178056	0.556524	0.36546	0.685233	0.323721	0.104301	0.33199	0.450866	0.652007	0.796127	0.506879	0.595395	0.800786	0.147647	0.470514	0.109735	-0.00136513
ENSMUSG00000003352	Cacnb3	15	protein_coding	3120	4	A	0.126488	0.0990446	0.0679676	0.0268941	0.0116601	0.00584954	0.0211876	0.236719	0.100537	0.0344837	0.0552244	0.0328487	0.0128332	0.0249825	0.86536	0.624972	0.551183	0.305988	0.104912	0.100807	0.0737874	0.0509769	0.0267203	0.0517396	0.0239542	0.0201959	0.0101317	0.00529832	0.0736134	0.0292571	0.0112747	0.0174558	0.00900213	0.011226	0.0216363	0.0660094	0.151026	0.176944	0.0667993	0.031222	0.0518825	0.0345356	-0.00337646
ENSMUSG00000003355	Fkbp11	15	protein_coding	731	10	A	7.83465	7.46367	6.33414	9.0858	14.7523	17.2198	18.3046	7.29331	15.2687	20.2584	27.4782	33.8376	35.0051	31.485	16.3358	18.3434	16.9978	20.8517	23.6283	26.7087	31.5809	0.748874	0.571378	1.02578	1.16779	0.886414	1.06065	1.98324	0.615011	1.17056	1.27355	1.43841	1.6787	0.424024	1.28086	0.718555	0.246772	1.8979	1.7543	0.77084	2.76568	0.585364	0.0014247
ENSMUSG00000003363	Pld3	7	protein_coding	2924	3	A	24.4267	18.3978	11.2637	12.4481	8.4756	7.64811	7.5704	14.6936	8.36717	7.43987	6.74789	5.68799	5.44244	4.46885	16.7398	15.5411	15.6021	13.7715	10.4026	9.28386	8.15391	1.69023	0.877097	4.02177	0.906084	0.757485	0.569311	1.0176	0.388271	0.294431	0.428195	0.274721	0.221653	0.357104	0.596205	0.369047	0.627195	1.22106	0.630066	0.12459	0.513493	0.17955	-0.00143418
ENSMUSG00000003379	Cd79a	7	protein_coding	1457	9	A	1276.2	1046.74	733.096	799.433	578.294	538.957	547.172	1040.11	730.986	624.455	532.48	440.622	425.088	405.915	1013.57	1022.87	1014.22	881.4	749.505	619.989	555.343	105.915	17.3444	140.494	24.616	3.32287	34.2619	34.4163	34.1429	33.4476	28.7535	3.40385	5.63615	9.47992	13.6419	58.3087	28.307	50.0722	31.0983	18.4035	11.2017	7.3231	-0.00105012
ENSMUSG00000003380	Rabac1	7	protein_coding	1523	7	A	57.5154	50.7961	26.6731	37.5537	28.8962	27.4134	35.2368	27.1881	19.6225	22.4548	25.7538	28.3414	35.028	28.5351	35.5243	33.9445	38.6646	35.7634	29.2755	30.0576	27.4501	9.7115	1.07616	11.0168	2.46945	1.7292	4.52995	4.82346	3.04384	1.14014	6.19036	3.24794	2.71499	1.24339	3.01357	3.35076	0.533909	6.20193	2.41888	1.45118	1.28477	1.50839	-0.000546538
ENSMUSG00000003411	Rab3b	4	protein_coding	3524	6	A	1.13887	0.782333	0.581447	0.49081	0.332089	0.204683	0.190237	0.644434	0.442869	0.424041	0.299262	0.213572	0.213923	0.154985	1.48196	1.32083	1.2276	1.15649	0.741365	0.667439	0.564283	0.133658	0.144818	0.122346	0.104268	0.0540982	0.0457437	0.0571262	0.0738284	0.0629882	0.0347071	0.0327733	0.0785316	0.0400697	0.091182	0.118701	0.0509277	0.225602	0.0703829	0.079679	0.0543913	0.037546	-0.00249643
ENSMUSG00000003420	Fcgrt	7	protein_coding	2102	4	A	0.655534	0.382592	0.829768	0.195214	0.0353612	0.0551654	0.0881987	0.502648	0.179145	0.0923834	0.12493	0.021472	0.0378598	0.0481855	0.201332	0.164907	0.134729	0.157335	0.0771939	0.0815356	0.0399791	0.891889	0.440635	1.35964	0.0994433	0.0394316	0.0424863	0.132081	0.2037	0.0977918	0.0290212	0.0655113	0.0187009	0.0126363	0.0302933	0.0811347	0.0613312	0.0567927	0.0273142	0.0685074	0.0521065	0.0379886	-0.0035008
ENSMUSG00000003438	Timm50	7	protein_coding	2684	10	A	13.6291	18.4248	16.5859	28.9974	36.395	41.3214	47.2035	12.2433	27.0383	35.01	42.1632	48.3079	51.8965	46.7827	11.4182	12.0609	14.119	17.041	25.8191	34.183	37.6091	0.638305	1.08927	3.57299	1.60178	1.70058	2.59797	4.01921	0.593521	0.336569	2.30994	1.05376	0.878269	0.807623	2.32026	0.678568	0.296132	0.721009	1.2959	1.30294	1.47546	0.174829	0.0015145
ENSMUSG00000003444	Med29	7	protein_coding	1281	3	A	5.95796	5.23488	4.75926	7.43265	8.09864	8.13428	8.86949	3.89884	5.10999	5.50956	6.47244	6.78947	6.67164	7.75931	3.42914	3.76749	3.71955	4.72994	5.46721	6.01166	6.64552	0.902594	0.360476	0.959384	0.677575	0.781134	0.131223	0.690401	0.36685	0.455489	0.266963	0.492081	0.0542607	0.227968	0.293216	0.4399	0.283882	0.36429	0.675662	0.978264	0.429143	0.484244	0.000648628
ENSMUSG00000003452	Bicd1	6	protein_coding	27373	11	A	0.0936554	0.0992917	0.173615	0.13121	0.193967	0.188331	0.203102	0.132485	0.159712	0.197633	0.262211	0.249657	0.257712	0.220327	0.081576	0.0801067	0.0792446	0.0851801	0.120107	0.155465	0.150218	0.00780729	0.0171037	0.052255	0.0125911	0.0105275	0.0352477	0.0505746	0.0236501	0.02048	0.00665299	0.0144725	0.00803241	0.0424157	0.00808776	0.0183582	0.0225533	0.00910839	0.00248428	0.0203923	0.0402049	0.0344954	0.000821399
ENSMUSG00000003469	Phyhip	14	protein_coding	2910	1	C	2.09604	2.16958	1.57137	1.99491	1.73366	2.00001	2.31084	0.954729	1.08883	1.24526	1.0933	1.23565	1.38992	1.30192	2.12539	1.70783	2.11706	1.99297	2.83693	3.58392	4.32866	0.103717	0.0179451	0.608561	0.242326	0.125743	0.338281	0.11702	0.0877248	0.0916985	0.204728	0.181806	0.192699	0.197426	0.101949	0.290575	0.170777	0.186408	0.128316	0.204028	0.169785	0.251427	0.00014571
ENSMUSG00000003484	Cyp4f18	8	protein_coding	1855	7	A	184.613	135.897	82.6785	70.6933	37.5068	24.9552	24.8185	108.539	46.0896	28.6465	17.6007	8.94756	7.52688	6.18953	181.76	173.795	165.187	140.426	86.885	55.0165	41.4741	14.5846	3.03546	17.5048	2.12599	2.36734	0.207459	1.36728	3.51282	1.99069	1.9779	0.504444	0.370348	0.489698	0.67365	3.19748	5.35263	11.3056	0.56564	1.48348	1.09824	0.521712	-0.00270708
ENSMUSG00000003500	Impdh1	6	protein_coding	3294	10	A	11.4314	13.8662	12.6675	21.6852	29.1591	32.5611	37.9262	9.61321	16.0639	20.5224	27.5991	31.9948	33.1611	29.171	11.7123	11.7949	12.6816	13.4164	18.7363	23.8353	27.4055	0.683632	0.769562	3.00668	2.6404	0.909562	0.955158	3.55641	0.507375	0.417591	1.18517	1.7317	0.287271	0.953357	1.54911	0.680695	0.694529	0.607829	0.854615	1.07016	1.20162	0.498749	0.0015698
ENSMUSG00000003526	Prodh	16	protein_coding	3461	3	A	7.86927	9.09646	6.67441	9.61007	10.4141	10.5095	10.9961	8.7053	10.3649	11.8404	14.3621	18.8146	21.0085	20.1543	8.92804	9.07424	10.2451	10.6991	11.4498	11.7918	12.2475	0.172691	0.17464	1.98933	0.880435	0.229562	0.526911	0.170216	0.342106	0.455436	1.10011	0.908299	1.0328	0.455887	0.4453	0.345291	1.12516	0.802524	0.304603	0.388161	0.342863	0.682127	0.000424823
ENSMUSG00000003528	Slc25a1	16	protein_coding	2176	10	A	20.7385	21.0464	16.8038	25.0368	26.2707	28.6609	33.3516	18.6642	20.3548	22.4428	25.1711	29.7827	33.4862	30.8652	13.6531	13.5212	15.3773	16.3989	19.725	22.9747	25.4861	1.15612	0.961757	4.42855	2.38901	1.37764	1.7632	3.36645	0.780316	1.07424	1.43027	1.32813	2.16788	0.876053	1.41643	1.18142	0.858355	1.83696	1.77434	0.403087	0.972062	0.390425	0.000695291
ENSMUSG00000003534	Ddr1	17	protein_coding	4774	1	A	2.51777	1.81876	1.0957	1.5664	0.847849	1.01839	1.13955	5.25749	2.38812	1.83562	1.92505	1.82129	2.18641	1.88463	3.90568	3.39188	3.26343	1.97647	1.24192	1.21144	1.22846	0.224954	0.267691	0.345502	0.337632	0.0477579	0.222372	0.163544	0.463859	0.157611	0.211317	0.17138	0.0477578	0.249244	0.19958	0.325961	0.526662	0.362017	0.0638267	0.109273	0.0270206	0.20411	-0.000898376
ENSMUSG00000003541	Ier3	17	protein_coding	1131	8	A	5.12539	2.60229	1.35674	1.08016	0.343137	0.564874	0.363262	3.28933	0.428815	0.363789	0.179921	0.122604	0.192374	0.169302	28.1853	20.5671	17.3765	7.69408	2.9696	1.1932	1.05559	0.562464	0.649064	0.59088	0.241033	0.154532	0.153905	0.162833	0.396707	0.251494	0.0674312	0.134069	0.0647988	0.0917014	0.0740668	1.48711	0.253402	2.06495	0.303255	0.244699	0.258953	0.274531	-0.00374532
ENSMUSG00000003545	Fosb	7	protein_coding	6243	6	A	2.31508	1.88441	1.1465	0.489966	0.871361	0.25848	0.16668	1.52079	0.351091	0.284342	0.140448	0.149453	0.0493894	0.0775979	0.660748	0.522822	0.413688	0.358531	0.21195	0.152912	0.178639	1.40789	1.02293	0.498988	0.26043	0.216598	0.0430022	0.0730443	0.285209	0.145154	0.0157005	0.0518532	0.0318334	0.0191571	0.0228181	0.0723558	0.032631	0.059975	0.0493821	0.038781	0.031545	0.016754	-0.00362724
ENSMUSG00000003546	Klc4	17	protein_coding	2322	3	A	18.1774	15.9024	9.80195	11.5788	7.37507	6.71115	7.37965	16.2756	9.08323	7.91082	6.89685	6.18407	6.15505	5.85753	20.8779	19.858	18.6687	16.2219	12.326	9.7377	9.58938	0.838301	0.301429	3.28023	0.280589	0.325754	1.24508	0.150743	1.55138	0.585859	1.23167	0.517123	0.22153	0.599987	0.525233	1.42871	0.468717	0.0872074	0.622635	0.463798	0.824332	0.503638	-0.00120213
ENSMUSG00000003559	As3mt	19	protein_coding	1751	6	A	1.34279	1.19507	0.785214	0.892108	0.787028	0.709594	0.634816	0.264444	0.177332	0.0865826	0.158879	0.0672737	0.110794	0.0602139	0.435319	0.356417	0.333227	0.230216	0.182841	0.158272	0.162326	0.0360596	0.1206	0.20019	0.204319	0.061588	0.0944675	0.135156	0.0653495	0.0708201	0.021603	0.113099	0.0587989	0.134081	0.0241574	0.135713	0.104421	0.104029	0.09467	0.0293378	0.105652	0.0535719	-0.000941208
ENSMUSG00000003575	Crtc1	8	protein_coding	11182	3	A	3.97122	4.26243	2.85503	4.13886	4.05821	4.35053	4.91804	4.69339	4.60782	4.65659	5.13159	5.78548	5.97928	5.37017	5.47392	5.28951	5.26526	5.48058	4.98956	5.03139	5.1511	0.108372	0.595594	0.795826	0.645646	0.134501	0.0314271	0.445664	0.509831	0.0590888	0.240896	0.188088	0.159458	0.248149	0.450955	0.10857	0.172018	0.421315	0.105515	0.249067	0.206147	0.218072	0.000326444
ENSMUSG00000003581	Rnf215	11	protein_coding	2232	3	A	9.57765	8.61022	6.02198	6.45374	4.84059	4.9436	4.78468	13.0368	7.32722	7.24842	5.68903	5.20863	5.21337	4.68409	15.408	14.4485	14.3881	12.5879	10.2801	8.23039	7.23486	0.368458	0.194183	2.05267	0.48271	0.23654	0.796219	0.431781	0.686806	0.334276	0.771082	0.480803	0.279695	0.277111	0.48144	0.928194	1.27453	0.242733	0.80196	0.0395199	0.109541	0.41542	-0.00088216
ENSMUSG00000003585	Sec14l2	11	protein_coding	3505	6	A	0.491242	0.396075	0.294432	0.225567	0.196819	0.128083	0.107971	0.469257	0.288565	0.316114	0.145995	0.110695	0.11606	0.161749	0.519755	0.435178	0.453333	0.414074	0.278651	0.242795	0.241925	0.10255	0.0454272	0.0636886	0.0595564	0.0536067	0.0252323	0.0322215	0.136206	0.0648009	0.05825	0.0485355	0.0466721	0.00934621	0.0429494	0.179498	0.104238	0.0735101	0.0664641	0.0470199	0.0285668	0.0484228	-0.00212151
ENSMUSG00000003604	Aven	2	protein_coding	5001	1	A	2.77603	3.54779	4.10839	5.55113	6.87594	6.99764	8.02544	2.21084	5.09684	6.82636	7.72963	8.62927	8.89937	8.34245	1.71944	1.99431	2.11166	2.36094	3.55027	4.5886	4.85871	0.433249	0.260139	0.409321	0.385473	0.19934	0.361244	0.58669	0.158993	0.202158	0.506232	0.249031	0.108531	0.415148	0.17861	0.113425	0.0611652	0.227538	0.117703	0.29716	0.246539	0.25649	0.00116441
ENSMUSG00000003623	Crot	5	protein_coding	5456	3	A	20.2572	17.4869	19.0846	12.9792	9.92122	9.25288	8.19143	14.7274	9.72375	8.44907	7.32801	6.63063	5.99755	6.5682	14.5296	13.9009	12.3421	12.5352	10.9482	9.49914	8.63694	1.23156	2.06796	2.57883	1.45675	0.395035	0.106969	0.214522	0.983232	0.0542765	0.405437	0.316328	0.454628	0.0386151	0.410417	1.22814	0.808601	0.896708	0.598431	0.336587	0.091078	0.218903	-0.00130405
ENSMUSG00000003644	Rps6ka1	4	protein_coding	4258	5	A	22.2049	17.9451	12.2099	14.5947	11.7764	12.4495	12.7876	24.9573	16.4597	14.6834	14.4064	14.0864	14.0607	12.1571	23.6362	23.1436	23.0148	20.4414	21.3886	20.1078	20.7578	1.5263	0.0723585	2.27304	0.688479	0.577373	0.815995	1.28997	0.805026	0.543101	0.402502	1.01259	0.36703	0.0773161	0.815043	1.19231	0.434562	1.30884	0.130432	0.552881	0.849062	0.859091	-0.000560105
ENSMUSG00000003721	Insig2	1	protein_coding	3473	1	A	8.78622	7.33638	7.50139	6.395	4.6689	4.51984	4.30412	8.54851	6.15332	5.31918	4.8771	4.14315	3.88373	3.76686	8.28325	8.03259	8.00999	7.52795	5.97487	5.75695	5.012	0.26552	0.841635	0.913888	0.605984	0.184073	0.691586	0.488771	0.661064	0.247967	0.108605	0.438671	0.0790009	0.0570878	0.376924	0.491615	0.142303	0.149818	0.520434	0.526968	0.444921	0.322439	-0.000992357
ENSMUSG00000003746	Man1a	10	protein_coding	9058	10	D	20.3712	18.3327	21.0243	15.8896	12.8966	12.0477	12.5606	12.7269	16.4824	19.1299	21.8521	23.813	24.484	24.2481	12.4413	12.8126	13.3007	11.1863	11.625	10.5333	10.3194	0.498828	0.630094	4.15625	0.582602	0.288808	0.702988	0.467881	0.768701	0.394443	0.431555	1.02475	0.178931	1.00413	0.594149	0.23967	0.706578	0.414019	0.518282	0.808751	0.995195	0.392849	-0.000775275
ENSMUSG00000003752	Itpkc	7	protein_coding	5285	1	A	3.2392	2.46623	1.84485	1.69762	1.58617	1.40706	1.51393	2.60884	1.66557	1.4236	1.28333	1.48657	1.57962	1.46936	3.35221	2.88276	3.08705	2.55991	1.84186	1.72718	1.72698	0.0889461	0.0984871	0.317991	0.140602	0.132357	0.0906353	0.151151	0.200392	0.174237	0.0880954	0.18002	0.0332676	0.167634	0.185918	0.156263	0.0349314	0.124873	0.254132	0.0651796	0.0792591	0.0636139	-0.000866846
ENSMUSG00000003779	Kif20a	18	protein_coding	3796	7	A	22.342	34.2594	42.7374	52.1303	60.4401	59.2942	58.6171	15.6172	51.9916	52.7118	51.0262	48.0715	48.6584	48.17	10.7059	11.5936	12.6992	17.6596	34.4442	42.2938	45.8017	1.50809	1.70077	1.31817	0.862149	2.27869	1.34164	0.962994	0.381773	1.06825	1.47302	1.47652	1.63638	1.15347	0.456318	0.606223	0.59712	0.651691	0.967716	1.94213	2.30259	1.35207	0.00080994
ENSMUSG00000003808	Farsa	8	protein_coding	4538	7	A	17.7031	20.2478	17.5303	24.8101	29.7349	32.7993	34.8869	18.8874	28.3461	33.0963	36.4493	39.0765	41.3377	40.4708	20.2357	20.3715	21.9755	24.4117	31.5026	36.4994	38.5594	0.972161	0.612292	2.91451	1.66	0.323062	0.495427	1.18592	1.05997	0.612852	0.944338	1.36357	1.09856	1.06724	0.635358	1.12958	0.414182	1.08892	1.25014	1.03423	0.365485	0.586774	0.000913457
ENSMUSG00000003810	Mast2	4	protein_coding	7645	3	A	4.76845	5.90603	6.28025	8.1269	8.51576	8.84945	9.22177	4.58726	7.85413	7.46465	8.04333	7.44335	7.96202	7.83318	4.40038	4.22295	4.41542	4.45418	5.70181	6.09205	6.49837	0.171205	0.626684	1.00653	0.494718	0.275672	0.368664	0.762577	0.156698	0.416411	0.409717	0.233092	0.157456	0.433831	0.471065	0.168039	0.123301	0.319841	0.112503	0.307203	0.358377	0.196694	0.000655994
ENSMUSG00000003813	Rad23a	8	protein_coding	2577	10	A	23.2148	25.1092	19.6135	29.8123	32.4922	32.1714	35.7695	16.6751	24.4429	25.5447	27.1368	29.0148	30.4774	30.0253	19.3066	18.937	19.3467	20.8088	23.6934	26.1651	28.6393	2.17008	0.864673	5.65015	2.96713	1.56638	1.22734	2.6869	0.271237	0.921955	0.968744	1.20074	0.658659	0.553598	0.898891	0.561768	0.311108	0.519359	0.0578598	1.2876	1.20312	0.429924	0.000577426
ENSMUSG00000003814	Calr	8	protein_coding	2880	9	A	170.778	178.517	194.426	225.863	253.201	279.23	284.544	173.629	252.721	271.631	267.209	267.62	254.311	237.664	70.0121	76.9789	82.6523	91.7708	150.395	162.126	175.317	8.67979	4.87083	4.9352	10.4103	9.30936	15.881	9.21182	2.04198	8.75672	20.2824	1.70581	2.23604	6.83332	6.16969	2.52029	2.63156	2.57476	3.25427	1.30198	6.56129	3.50988	0.000654456
ENSMUSG00000003824	Syce2	8	protein_coding	1968	3	A	2.64282	6.4549	12.1512	20.2048	28.9716	32.7386	34.0063	1.94004	12.0231	14.1332	16.4264	18.401	19.2466	18.973	1.35395	1.77282	2.01252	3.68497	8.39699	12.1604	14.136	0.242007	0.498543	1.10743	1.62511	1.76133	1.78064	2.62274	0.133476	0.987802	1.37982	1.20461	1.14594	0.979077	0.875498	0.0651978	0.162567	0.119898	0.167375	0.59194	1.3757	0.35143	0.00227094
ENSMUSG00000003847	Nfat5	8	protein_coding	18378	1	A	6.29682	5.86775	6.29181	3.791	3.31271	3.00435	2.72291	8.30631	4.67027	3.53709	3.03911	2.71638	2.39691	2.44278	9.66989	8.74205	8.01261	7.95378	5.32639	3.7506	3.2903	0.330205	0.465433	1.26509	0.321449	0.364294	0.378384	0.222092	0.487292	0.784663	0.224522	0.108854	0.0393379	0.117758	0.173566	0.848871	0.284029	0.530724	0.866193	0.229788	0.284489	0.137975	-0.00124654
ENSMUSG00000003848	Nob1	8	protein_coding	3486	7	A	17.0793	21.2667	21.8633	30.2532	36.3492	41.6965	44.1728	16.5815	30.4578	35.2107	41.8196	47.9015	49.5107	49.9172	19.3555	21.8084	23.447	26.4114	34.8812	40.0994	43.121	1.42157	1.58132	2.23027	1.69322	1.66445	0.932209	1.80905	0.81806	0.829058	1.68335	1.14879	2.57053	1.79851	2.29292	0.561628	0.533184	0.230134	0.289721	0.450128	1.21337	0.724311	0.00115149
ENSMUSG00000003863	Ppfia3	7	protein_coding	7899	4	A	0.155996	0.134032	0.0757007	0.0679133	0.0567299	0.0355824	0.0292967	0.295059	0.12463	0.126643	0.0771545	0.0527423	0.0418409	0.0395431	0.218198	0.21292	0.199261	0.176759	0.116399	0.0707137	0.0406391	0.0531007	0.024711	0.0166348	0.0206317	0.0168098	0.0233592	0.0271518	0.0702647	0.0350478	0.0305599	0.0192899	0.0382486	0.0120758	0.00848302	0.0140082	0.0452674	0.0310715	0.033088	0.00767648	0.0194981	0.013132	-0.00243518
ENSMUSG00000003865	Gys1	7	protein_coding	4789	3	A	8.59882	8.51969	7.37429	8.0501	6.51522	6.71682	7.17094	6.45772	6.23077	5.70319	4.58731	4.53753	4.32244	4.25646	6.75352	6.98188	7.29168	6.01727	6.42126	6.3517	5.8614	0.571105	0.50232	1.74773	0.703614	0.143003	0.692758	0.569335	0.10345	0.202813	0.262254	0.204433	0.413383	0.243384	0.0278166	0.0115874	0.0891457	0.190296	0.278544	0.336025	0.577942	0.393521	-0.000302127
ENSMUSG00000003868	Ruvbl2	7	protein_coding	2902	7	A	28.1178	37.1632	35.6487	63.2641	84.8213	97.5261	106.628	21.2896	56.0138	75.3191	98.0188	115.155	121.1	112.036	22.0092	24.2191	28.5076	35.4976	57.0662	77.1079	86.2823	2.57773	1.6568	9.73888	3.56627	1.7046	6.13803	6.86469	1.57649	1.62044	8.32422	3.72675	1.03135	0.878009	8.66755	1.58438	1.09082	0.915683	2.40703	3.79863	2.28507	2.07114	0.00167584
ENSMUSG00000003955	Fam162a	16	protein_coding	635	9	A	43.9036	47.8222	66.0348	76.6789	97.571	115.563	110.492	34.5209	70.6727	92.3614	102.199	105.724	110.377	115.607	37.3238	42.08	40.8564	43.4939	64.4755	83.1513	90.0968	4.12823	4.84764	11.5819	4.71655	3.25093	6.86667	4.85531	1.81853	3.90969	7.63206	3.23095	0.490857	1.93689	1.2279	1.51765	2.10719	3.24821	3.38621	1.97206	3.47726	3.46753	0.00116101
ENSMUSG00000004031	Brinp2	1	protein_coding	8767	4	E	0.0792714	0.0940187	0.0425515	0.0469586	0.0458688	0.0488698	0.0225868	0.0233563	0.0313384	0.00509837	0.0196533	0.00273266	0.00698164	0.0138093	0.0632162	0.0556489	0.0637868	0.0628047	0.103596	0.129386	0.11069	0.0178939	0.020715	0.0288057	0.0347323	0.0179128	0.00520608	0.0114881	0.0167783	0.00479973	0.00883064	0.00621219	0.00473311	0.000607392	0.00604355	0.016973	0.018873	0.0235883	0.0060363	0.0411502	0.0364043	0.0189437	-0.00158369
ENSMUSG00000004032	Gstm5	3	protein_coding	1278	12	A	1.03455	0.906444	1.10439	1.74134	2.40415	2.75443	3.07732	0.569948	0.777324	1.25393	1.43351	1.67766	1.84722	2.16996	0.703728	1.00253	0.780348	0.918796	1.52746	2.39287	2.62266	0.218224	0.214756	0.434755	0.331963	0.308483	0.432264	0.52003	0.101058	0.137154	0.124361	0.166306	0.21359	0.362022	0.282243	0.223631	0.353711	0.184256	0.216648	0.2171	0.298342	0.340119	0.00155738
ENSMUSG00000004043	Stat5a	11	protein_coding	7133	3	A	5.87147	6.41948	5.97138	7.00714	8.21488	8.26579	9.34197	8.12125	9.98759	10.6972	11.943	12.7384	13.0148	12.284	6.71889	7.19121	7.23866	7.51164	8.64502	9.46735	10.0575	0.310269	0.326355	0.537081	0.354334	0.634225	0.665813	0.41595	0.498001	0.172218	0.253176	0.103338	0.143029	0.0683008	0.356182	0.16472	0.278164	0.0486291	0.32096	0.455553	0.294116	0.0636448	0.000579906
ENSMUSG00000004044	Ptrf	11	protein_coding	3587	6	A	1.00018	0.37885	1.62264	0.170122	0.108643	0.0520551	0.160431	0.552593	0.25726	0.393019	0.396618	0.572746	0.457138	0.366843	0.218952	0.286134	0.267007	0.256293	0.157831	0.125301	0.190189	1.65534	0.590266	2.75333	0.173381	0.108469	0.0630144	0.147316	0.236943	0.0452987	0.0400239	0.00954285	0.211702	0.129081	0.0917843	0.0490858	0.0620224	0.111117	0.155921	0.104502	0.0301582	0.0551684	-0.00322354
ENSMUSG00000004069	Dnaja3	16	protein_coding	3912	7	A	24.9667	27.2175	30.1193	36.5257	42.8682	46.2856	48.5317	18.3211	25.5957	29.3037	32.2164	36.6534	37.2522	37.8837	26.8256	28.4736	28.5807	28.3432	32.8259	38.2904	39.7853	0.463428	1.83033	1.82428	1.53525	0.608242	1.62567	1.70174	1.02176	1.73077	1.17393	0.535682	1.01709	1.58941	0.831234	0.953507	0.474065	1.14399	1.56518	0.891532	0.0659656	0.467459	0.000823351
ENSMUSG00000004098	Col5a3	9	protein_coding	6809	1	D	38.8662	44.0703	28.1376	29.8668	21.2341	14.9242	14.6513	24.0988	10.3448	5.64561	2.53554	1.30883	1.20907	1.20111	2.49294	2.4396	2.34245	1.95162	1.17634	0.598418	0.448932	0.609921	2.08627	10.4079	0.60087	0.421567	0.660385	0.8292	2.12758	0.552075	1.02883	0.219118	0.233237	0.128443	0.0174727	0.155306	0.218139	0.136631	0.153862	0.122277	0.0525339	0.0593003	-0.00154274
ENSMUSG00000004099	Dnmt1	9	protein_coding	7377	7	A	12.9762	26.4522	37.0706	59.0891	87.2024	92.7428	96.7642	17.3919	78.8954	90.0376	96.6114	98.1308	96.916	91.3185	12.482	12.2604	14.1244	22.2551	51.6184	69.3681	79.0547	0.786548	2.57489	3.24088	1.78434	2.19718	2.65144	3.70979	0.847097	2.44565	2.3701	1.33705	2.32351	4.44708	1.40729	0.384255	0.557829	0.292933	1.68647	1.40809	2.46635	2.07531	0.00196349
ENSMUSG00000004100	Ppan	9	protein_coding	4004	7	A	25.1446	33.5621	29.1001	43.2448	54.33	58.5462	59.4108	39.8941	57.7293	64.1198	70.3021	76.4962	85.3103	75.566	38.3138	43.3712	52.6482	54.2416	62.3571	70.1949	71.4737	2.22475	3.38056	7.41048	5.17869	2.41328	5.38332	3.27241	3.9753	1.49118	7.84932	3.41372	2.41753	2.06309	4.9593	3.4195	0.978774	2.26306	3.65212	2.03972	1.78491	0.837197	0.00103954
ENSMUSG00000004105	Angptl2	2	protein_coding	6286	4	A	0.160243	0.0657429	0.22546	0.0250387	0.0118246	0.0136877	0.0339053	0.156752	0.162247	0.126686	0.0941882	0.120229	0.107396	0.111964	0.068058	0.0606305	0.103054	0.0526431	0.0474115	0.0620215	0.0516085	0.247779	0.0766718	0.304541	0.0223777	0.0131857	0.016741	0.0348577	0.0171848	0.0233592	0.0375344	0.0609852	0.0326164	0.029604	0.0489587	0.043413	0.0249175	0.0269021	0.0465324	0.0241248	0.0152756	0.0175638	-0.0027134
ENSMUSG00000004110	Cacna1e	1	protein_coding	25131	1	A	3.23707	3.52665	3.61385	2.29527	1.94929	1.50067	1.19594	6.6788	3.82974	2.58469	1.9388	1.53505	1.49241	1.56804	4.95798	4.63292	4.51546	4.34229	2.87692	1.82849	1.68871	0.155472	0.187739	0.753225	0.0843386	0.121443	0.207616	0.0460585	0.608924	0.459935	0.18607	0.0801477	0.0811351	0.116294	0.144548	0.457797	0.184746	0.0684975	0.608929	0.092476	0.146915	0.0728031	-0.00161881
ENSMUSG00000004113	Cacna1b	2	protein_coding	9942	6	A	0.482224	0.478515	0.33067	0.274307	0.182681	0.130581	0.131362	0.464763	0.219998	0.124727	0.111244	0.0876298	0.0797645	0.0907117	0.494869	0.387757	0.324704	0.379863	0.201752	0.246037	0.224324	0.0971716	0.0730865	0.0376109	0.0379777	0.0604647	0.032937	0.00409567	0.0253098	0.0231465	0.0318474	0.0193318	0.0298022	0.0319949	0.0111729	0.0777083	0.0288221	0.0527871	0.113786	0.0335337	0.0291384	0.0213608	-0.00200073
ENSMUSG00000004127	Trmt10a	3	protein_coding	7976	1	E	1.3798	1.54307	1.95034	1.7045	1.97713	2.03753	1.95277	2.14547	2.43561	2.59969	2.73186	2.74083	2.57205	2.89374	2.56914	2.78492	2.52775	2.65869	2.46455	2.43127	2.27596	0.0922969	0.0592029	0.354384	0.0131073	0.158447	0.120088	0.0471471	0.213622	0.168146	0.258961	0.0782256	0.145972	0.334225	0.0870878	0.180417	0.0856899	0.149011	0.208748	0.0510105	0.0620731	0.073408	0.000300837
ENSMUSG00000004187	Kifc2	15	protein_coding	3143	1	A	1.67519	1.67492	1.09659	1.02047	0.733949	0.723446	0.619462	3.0879	1.65636	1.12645	0.811427	0.762531	0.516124	0.518046	5.89258	5.35903	5.31353	4.2985	2.87586	1.98126	1.68649	0.255314	0.222124	0.244613	0.176698	0.0770241	0.099769	0.110446	0.526668	0.287215	0.191505	0.166537	0.108996	0.115091	0.12594	0.592389	0.213518	0.173283	0.134634	0.115532	0.267604	0.137991	-0.00141291
ENSMUSG00000004233	Wars2	3	protein_coding	5946	1	A	1.81869	2.20441	2.45597	2.55	3.05722	3.42733	3.54902	1.78234	2.73945	2.85354	3.27673	3.76468	3.74543	4.02769	1.86231	1.72075	1.74067	2.03463	2.38065	2.59067	2.92142	0.0877213	0.179373	0.111811	0.0393171	0.232854	0.294156	0.228457	0.126986	0.161602	0.193009	0.0761441	0.20065	0.0536227	0.134616	0.193462	0.035059	0.0768068	0.0270136	0.173649	0.135745	0.104675	0.000751858
ENSMUSG00000004264	Phb2	6	protein_coding	3718	9	A	49.4743	54.0686	48.7028	76.7383	93.1384	105.265	112.138	35.6369	64.1774	78.8382	92.2417	103.587	117.364	105.864	41.7913	42.6619	49.4075	51.6338	64.4151	79.4096	87.1551	3.76627	0.458309	9.67283	6.04115	0.952964	6.77797	6.95287	0.281974	2.4011	4.53468	3.02491	2.74822	2.66315	5.48727	2.72876	0.526357	2.54071	4.75295	1.67118	1.859	0.336676	0.00114099
ENSMUSG00000004266	Ptpn6	6	protein_coding	2802	9	A	179.068	147.326	106.815	104.959	76.431	69.4533	64.669	186.071	128.161	100.681	74.5396	57.4129	52.8516	49.0039	192.526	196.871	191.248	164.919	140.143	108.071	94.5123	11.047	4.0646	11.1409	4.77156	0.581501	3.14631	0.789505	7.24552	6.97189	0.596885	1.23556	1.34674	1.14096	1.62813	7.76689	2.08012	2.97048	2.79381	2.21376	1.34244	1.90943	-0.00129627
ENSMUSG00000004267	Eno2	6	protein_coding	4705	6	A	0.32174	0.171254	0.162568	0.126084	0.0653515	0.0486039	0.0842368	0.302198	0.153682	0.087007	0.0912694	0.102998	0.100762	0.0888795	0.638732	0.454556	0.438769	0.339332	0.201775	0.173024	0.188543	0.047132	0.0963664	0.0784658	0.0142118	0.0341091	0.0222359	0.0206126	0.0322622	0.0161896	0.018164	0.0311947	0.016672	0.0269517	0.0154917	0.0441224	0.0542327	0.0457118	0.0287185	0.00324651	0.0300184	0.0410235	-0.00196534
ENSMUSG00000004268	Emg1	6	protein_coding	4632	7	A	22.089	24.1968	22.5121	30.4784	35.5073	38.4968	38.7604	19.8959	31.5378	35.0794	38.7928	40.6534	42.6416	42.2211	17.3131	17.9504	18.4014	20.6643	27.542	32.5551	34.69	1.98526	1.38067	1.95853	0.643622	0.888193	1.8622	0.757683	0.932986	0.675162	0.168908	1.85706	0.255732	1.37019	0.599835	0.343067	0.384231	0.893734	0.681019	0.802411	0.529798	0.509543	0.000759352
ENSMUSG00000004356	Utp20	10	protein_coding	8831	10	E	10.8036	12.2449	15.9789	15.188	23.6869	25.4531	26.0802	16.0668	19.4627	21.928	28.4207	32.2826	32.1852	32.8609	20.6085	21.5925	19.8257	19.5127	20.3927	23.1893	24.4461	0.443262	0.226933	2.79804	0.239379	2.18117	2.09617	2.33409	0.563783	1.21561	1.10896	1.17535	0.360966	0.759692	0.606371	1.31485	0.648061	1.64825	0.578949	0.378235	0.6218	0.408579	0.00112312
ENSMUSG00000004393	Ddx56	11	protein_coding	2533	7	A	16.6776	21.2728	21.1655	30.3386	43.3013	47.7616	49.2559	19.4797	36.0415	43.0073	51.1421	56.8797	60.2649	58.7232	18.2163	19.7553	21.7629	25.8522	36.2018	43.0891	48.8609	0.563282	1.71261	2.22572	1.23682	1.15751	1.59379	0.842322	0.663418	0.741757	1.14928	0.763119	0.544222	0.428456	0.423946	0.236056	1.53763	0.940366	0.685468	1.11037	0.821533	1.1751	0.00138555
ENSMUSG00000004446	Bid	6	protein_coding	3550	10	A	14.2093	15.8967	17.0589	20.9902	25.8044	27.1297	28.3355	11.1042	19.4057	22.0171	25.2208	28.0333	29.0617	29.7301	13.9591	14.5794	15.372	17.0451	20.1152	22.5104	23.8113	1.33801	1.54137	0.0320243	1.22713	2.49052	1.45994	0.486951	0.120605	0.56345	0.765543	0.508758	0.62758	0.227277	0.356832	0.320396	0.421586	0.657819	0.189177	0.490012	1.08776	0.567152	0.000856676
ENSMUSG00000004500	Zfp324	7	protein_coding	4776	1	A	1.68963	2.35042	2.11262	2.75077	2.73149	2.99496	3.34869	1.80505	2.11656	1.9881	2.07102	1.97175	2.32642	2.16768	1.34258	1.63237	1.68809	1.97554	2.77253	2.91952	3.15182	0.118156	0.0818833	0.204053	0.147826	0.14111	0.0271654	0.281786	0.143163	0.200802	0.0695899	0.219692	0.0639019	0.196805	0.279692	0.180377	0.122468	0.175019	0.121241	0.0328611	0.0959191	0.243134	0.000642166
ENSMUSG00000004508	Gab2	7	protein_coding	6168	6	A	0.706476	0.463091	0.555139	0.344178	0.282236	0.222741	0.216314	0.381095	0.17812	0.112788	0.132137	0.0932807	0.104739	0.092913	0.272396	0.208098	0.208924	0.16097	0.128299	0.126189	0.089199	0.237895	0.112856	0.101761	0.0699401	0.0162891	0.069665	0.0923209	0.0643412	0.0362724	0.0663933	0.0455843	0.0120147	0.0117679	0.0435774	0.0363121	0.0440041	0.0249332	0.0655488	0.0429073	0.0113919	0.0220637	-0.00156255
ENSMUSG00000004530	Coro1c	5	protein_coding	9664	3	A	6.58094	7.46015	7.24709	10.1375	11.8908	13.0082	14.4855	7.14515	10.871	11.9526	12.7286	13.5011	13.4235	12.3126	4.46145	4.69747	5.03224	5.77155	8.41092	9.78633	10.6324	0.112465	0.235973	0.965843	0.579912	0.229494	0.208529	0.891997	0.236154	0.399664	0.321849	0.301869	0.502775	0.552552	0.225596	0.326832	0.0837709	0.261888	0.106425	0.168084	0.545451	0.106059	0.00100364
ENSMUSG00000004535	Tax1bp1	6	protein_coding	9991	5	A	40.0749	33.324	39.5899	28.3628	24.53	22.417	19.8043	35.4267	27.2856	24.4646	20.7761	18.9686	17.47	19.0515	30.771	31.4896	28.9826	26.5808	23.0157	20.3987	19.8926	2.5049	2.55058	7.64178	1.67405	1.3159	1.43105	0.80129	2.33792	0.456173	1.48843	0.479053	0.422796	0.63502	0.223518	2.07612	1.27762	1.37989	0.499837	0.46899	0.474046	0.247706	-0.000994127
ENSMUSG00000004558	Ndrg2	14	protein_coding	2157	8	A	2.44131	1.84804	2.17411	1.45202	1.22872	1.26868	1.34348	1.09364	0.801017	0.638331	0.739566	0.684325	0.704832	0.559787	2.36229	2.15953	1.95753	1.77961	1.61464	1.59403	1.58283	0.553281	0.239636	1.61658	0.108287	0.0363506	0.249975	0.0971161	0.182988	0.171478	0.182948	0.17449	0.0713248	0.0377026	0.0691129	0.538534	0.202186	0.0155097	0.199569	0.217006	0.247608	0.271419	-0.000784372
ENSMUSG00000004561	Mettl17	14	protein_coding	3970	10	E	8.4053	9.0544	7.90223	9.01023	10.538	10.5465	11.1509	14.1984	13.8376	14.2501	14.0364	14.7037	15.8244	15.6419	16.8081	17.3661	17.192	16.4026	16.3188	14.8507	14.7349	0.0807917	0.758599	1.32104	0.481947	0.29336	0.597133	0.496134	0.277873	0.683095	0.402085	0.699248	1.00989	0.731152	0.589775	0.580939	0.487562	0.912577	0.512845	0.202309	0.703649	0.329452	0.000376758
ENSMUSG00000004562	Arhgef40	14	protein_coding	10366	4	D	0.231176	0.111584	0.0693694	0.0329093	0.0161629	0.0120124	0.0147969	0.121294	0.0645676	0.0374702	0.050666	0.0596364	0.0520933	0.0478417	0.249576	0.238256	0.14936	0.0956811	0.0487631	0.0486441	0.048645	0.00984296	0.0160575	0.0445342	0.00345993	0.0107807	0.00626553	0.0119379	0.0104209	0.0167935	0.00505463	0.0265685	0.0288117	0.0234614	0.00258207	0.0237155	0.0352065	0.0182345	0.0144512	0.0102799	0.00128159	0.0190406	-0.00438394
ENSMUSG00000004567	Mcoln1	8	protein_coding	7555	3	A	7.39305	7.06268	5.75998	5.69115	5.93048	5.12985	5.06079	12.2113	9.48699	8.13971	6.62797	6.3837	6.33272	6.51011	16.3415	15.0519	15.4158	15.443	12.1513	10.3492	10.0488	0.476824	0.558796	1.14926	0.701705	0.375454	0.562996	0.46312	0.74211	0.365767	0.326965	0.287035	0.18343	0.650713	0.1157	0.241786	0.580253	0.708018	0.942381	0.324707	0.652256	0.53306	-0.000486294
ENSMUSG00000004568	Arhgef18	8	protein_coding	8395	5	A	28.6583	26.2132	20.7977	22.3455	19.1421	20.1899	20.6586	35.2394	25.6953	24.3503	22.2618	20.6311	21.7841	18.5464	43.1523	40.384	41.9361	42.595	33.186	30.0804	27.8445	1.24047	1.61146	3.1965	0.733132	0.543948	0.416473	1.0941	1.6477	0.86461	1.43465	0.656549	0.612072	0.923389	0.639235	1.10834	1.74554	2.06581	1.46464	0.36151	0.727073	0.489162	-0.00037312
ENSMUSG00000004626	Stxbp2	8	protein_coding	4159	7	A	65.9681	57.4938	40.7784	42.4201	34.7063	32.6614	31.8964	74.6456	51.8587	42.9941	37.002	32.4966	31.6677	30.2547	76.6197	71.5562	70.7068	61.5533	51.4941	41.658	37.6344	4.74933	1.19545	7.25885	2.94391	0.688803	3.54339	1.98594	2.4076	1.9147	2.16434	1.1348	0.661136	0.859946	0.874987	1.65935	2.55109	2.95762	2.94281	0.503281	0.274333	1.00703	-0.000893749
ENSMUSG00000004631	Sgce	6	protein_coding	10612	8	A	1.80469	1.36869	1.22627	1.00037	0.71488	0.684616	0.739711	1.75772	1.37934	1.27899	1.10344	1.00642	1.13061	1.10842	1.60966	1.56491	1.45103	1.23373	1.09527	1.19531	1.08676	0.201868	0.101308	0.11519	0.103843	0.0329318	0.0337283	0.0246064	0.181152	0.121817	0.0753934	0.0530032	0.0387224	0.0882049	0.0310809	0.074749	0.0102067	0.0185943	0.0579209	0.138814	0.0580417	0.118802	-0.00115789
ENSMUSG00000004637	Wwox	8	protein_coding	10173	1	A	0.834639	0.987034	1.0136	1.01025	1.09983	1.19109	1.22443	1.23756	1.36942	1.51252	1.50232	1.55704	1.67727	1.80475	1.20007	1.19986	1.32639	1.32265	1.38709	1.37192	1.513	0.0744751	0.0600625	0.0919585	0.014075	0.0230912	0.102215	0.142693	0.127922	0.123573	0.17875	0.132006	0.0786084	0.0863979	0.0729091	0.18552	0.0561105	0.0733948	0.033638	0.060618	0.0960275	0.0710386	0.000374499
ENSMUSG00000004642	Slbp	5	protein_coding	6076	10	A	11.2506	13.7984	20.7291	22.9737	27.1874	26.8731	26.1189	7.29481	18.6492	21.0485	19.6454	19.5409	19.5044	20.0941	7.04864	7.0989	7.20602	9.51785	15.2202	19.6715	20.9868	0.909278	1.54679	2.7491	2.14295	1.28154	0.491055	1.01982	0.47725	0.755482	0.972788	0.618251	0.367197	0.628339	0.821215	0.153465	0.31792	0.230391	0.394003	0.0698104	0.311812	0.235868	0.000782431
ENSMUSG00000004661	Arid3b	9	protein_coding	7976	3	A	8.71678	8.31056	6.15993	5.64787	3.83261	3.29889	3.49681	11.9288	7.61448	5.83717	5.04126	3.83126	3.78104	3.68983	19.5522	18.4559	19.1371	18.0621	13.4197	10.0438	8.5408	0.0668992	1.14861	0.895759	0.643253	0.138447	0.276528	0.131111	1.48489	0.172676	0.203818	0.274313	0.123544	0.187295	0.176723	0.561891	0.85318	0.774102	0.384931	0.466242	0.0710251	0.278562	-0.00133201
ENSMUSG00000004665	Cnn2	10	protein_coding	2460	1	A	11.9892	8.71991	5.37459	5.83399	3.22272	2.47381	2.47452	10.1744	5.40731	4.19778	2.68781	1.72841	1.7169	1.51441	15.2897	14.23	14.7394	10.9648	7.65898	5.15037	3.70246	0.58425	0.406137	1.38523	0.296765	0.293866	0.173763	0.266461	0.539971	0.416237	0.0725596	0.0726417	0.046668	0.12517	0.39438	0.380396	0.865702	1.47316	1.04394	0.0671885	0.334377	0.0656827	-0.0021005
ENSMUSG00000004667	Polr2e	10	protein_coding	2670	7	A	43.1565	39.0688	29.6727	43.9094	48.4355	55.362	61.7252	30.3844	34.5508	38.8711	45.6936	52.7625	56.6505	54.0475	35.5458	33.9236	36.362	35.4479	39.1317	43.7112	46.5943	5.13764	1.8942	7.60883	1.82353	0.791298	3.96558	4.33565	2.04094	0.835878	2.58463	1.93219	1.37625	0.739722	2.47517	2.86039	0.524893	1.15285	0.697098	2.29423	1.74304	0.977271	0.000689214
ENSMUSG00000004698	Hdac9	12	protein_coding	14665	1	A	7.59616	5.85924	6.11286	3.62832	2.0823	1.74505	1.56339	9.32277	4.64454	3.35088	2.51155	1.56081	1.33997	1.33962	8.0698	7.97129	7.85927	8.75021	6.38712	4.08607	3.44413	0.489633	0.386093	0.980533	0.174462	0.114316	0.0360852	0.0601831	0.0986379	0.0589361	0.109381	0.231967	0.147006	0.0742634	0.043511	0.362796	0.0400042	0.536191	0.763953	0.355321	0.128436	0.184282	-0.00225368
ENSMUSG00000004709	Cd244	1	protein_coding	4876	8	A	1.07723	1.00502	0.97677	0.830923	0.702615	0.650337	0.553463	1.43017	1.37091	1.14747	0.97703	0.636467	0.733825	0.896296	1.07164	1.05424	0.93702	0.937265	0.908388	0.790844	0.880631	0.0708571	0.230772	0.102585	0.111858	0.143996	0.0951804	0.0957035	0.066267	0.0526763	0.10242	0.154356	0.12847	0.112417	0.115631	0.0944639	0.187728	0.11436	0.0499865	0.051368	0.102903	0.0126172	-0.000954166
ENSMUSG00000004730	Adgre1	17	protein_coding	3245	4	A	0.5906	0.236823	0.180261	0.104424	0.0155795	0.0307197	0.0850086	0.530294	0.156783	0.0266875	0.00636217	0.0527801	0.00566204	0.0265771	0.383159	0.342794	0.212462	0.175321	0.12965	0.115828	0.0510718	0.122119	0.0787597	0.150662	0.112447	0.0149993	0.0395071	0.108585	0.0838815	0.0207946	0.0231481	0.0110196	0.034582	0.00980694	0.0233046	0.055665	0.0830697	0.0907037	0.02518	0.0406252	0.0814866	0.0185644	-0.00275217
ENSMUSG00000004748	Mtfp1	11	protein_coding	1738	3	A	1.27317	2.0921	2.35427	4.52281	6.78331	8.60323	9.37822	1.17053	4.05664	4.96525	6.32555	8.29779	7.93815	8.60767	1.06501	1.13895	1.82015	2.0835	3.96014	5.64334	6.17739	0.0721115	0.131247	0.685201	0.395008	0.535332	0.984369	0.207755	0.277969	0.231846	0.458839	0.303787	0.596115	0.396552	0.344354	0.0265503	0.142957	0.063599	0.572254	0.259421	0.444997	0.41206	0.00231356
ENSMUSG00000004771	Rab11a	9	protein_coding	2992	3	D	23.7978	19.8296	21.5994	19.0796	17.5844	16.8022	16.9725	10.4455	10.7136	11.6469	11.4006	11.8847	11.37	11.2005	10.8952	10.5965	11.3084	10.9049	10.8834	10.7815	10.255	2.41921	1.10062	2.69191	1.45922	0.861272	0.735737	0.289049	0.702755	0.185273	0.925052	0.618838	0.258355	0.677443	0.446275	0.16173	0.199945	0.351068	0.390111	0.195075	0.863935	0.0705367	-0.000435767
ENSMUSG00000004791	Pgf	12	protein_coding	1582	6	A	1.09274	0.825313	0.610812	0.546294	0.368067	0.391052	0.3647	0.675407	0.272316	0.192954	0.172475	0.0686883	0.117523	0.138177	1.21748	0.780269	0.733544	0.474744	0.34375	0.353667	0.321541	0.334752	0.0449301	0.20553	0.0950772	0.110793	0.108166	0.0354683	0.0932365	0.118763	0.0915679	0.0542863	0.0828039	0.072315	0.089431	0.169035	0.308896	0.213418	0.223402	0.0819743	0.0713893	0.0437215	-0.00141995
ENSMUSG00000004837	Grap	11	protein_coding	1793	7	A	106.913	75.6304	50.3441	49.4529	31.6591	29.0341	29.2869	85.8309	47.1154	38.3216	34.7638	31.861	32.2616	32.6234	77.512	71.2838	66.1407	53.0864	41.8374	33.8035	31.2907	9.726	6.90178	10.2473	2.98425	0.627832	0.958792	2.30926	1.8606	0.701914	1.69963	0.683695	1.58014	0.870854	1.20039	5.41882	1.24565	2.95178	0.774475	0.709436	0.850138	0.642416	-0.00159168
ENSMUSG00000004843	Chmp2b	16	protein_coding	1838	7	G	85.046	70.4202	83.6651	59.3255	50.4084	44.9096	43.1435	44.3726	36.907	39.5334	39.7476	39.1386	37.3296	35.5288	39.4666	37.5817	37.497	36.6739	33.3622	31.8787	31.179	3.75311	8.20994	16.5694	5.76738	2.66942	2.79923	2.66611	0.965727	0.62547	1.96443	2.0425	1.08381	1.2737	1.12743	0.276226	2.62045	0.434652	1.55093	1.70015	1.03296	1.4394	-0.000980228
ENSMUSG00000004849	Ap1s1	5	protein_coding	2198	10	A	11.2916	13.0043	12.9716	18.8912	20.8951	21.8317	24.6965	13.9204	22.207	27.129	28.7548	29.6205	30.4113	29.0635	9.17572	9.84437	10.7186	11.4008	18.4118	22.1246	23.8117	0.568068	1.07273	1.86387	0.920405	0.571314	2.53683	1.66076	0.486363	0.708772	1.7505	1.04037	0.826049	0.855646	1.74864	0.299832	0.285556	0.513641	0.738312	1.62643	0.998079	0.392983	0.000920915
ENSMUSG00000004865	Srpk1	17	protein_coding	9647	10	A	10.2496	13.503	17.0188	19.0997	25.3841	27.506	27.0206	13.9071	25.6777	28.3087	28.3483	30.4053	30.0307	30.8231	12.9121	14.2236	14.9117	17.1858	23.6138	26.6176	29.2836	0.171593	0.19475	0.781028	0.214291	0.575435	1.44563	0.878568	0.348113	0.843285	1.40629	0.241835	0.354524	0.777593	0.258459	0.613575	0.256431	0.401116	0.420826	0.763468	0.758031	0.97025	0.00106652
ENSMUSG00000004891	Nes	3	protein_coding	6416	12	A	0.344563	0.883792	1.4195	2.11288	3.20511	3.57669	3.64417	0.0613483	0.686037	0.889017	1.08306	1.32475	1.25003	1.19605	0.0492372	0.0598503	0.145731	0.38621	1.19038	1.75533	2.08353	0.0608348	0.0286724	0.120638	0.301177	0.514669	0.428253	0.365928	0.0194107	0.0381231	0.0711428	0.0166197	0.0559115	0.192303	0.159374	0.0166891	0.0338351	0.0379282	0.0293311	0.140323	0.0446966	0.107885	0.00210651
ENSMUSG00000004897	Hdgf	3	protein_coding	2873	9	A	93.0118	135.573	173.336	228.724	291.656	309.142	318.093	80.3759	228.266	268.192	287.154	304.833	310.174	309.024	52.8041	63.4058	75.674	102.16	175.186	222.239	241.469	6.11387	7.75938	5.48485	18.8841	7.03069	12.4061	8.70226	2.57711	12.0922	13.1133	1.08353	2.8507	4.896	3.55928	3.35274	1.52365	1.38298	5.37903	6.82878	6.65608	1.58525	0.0012692
ENSMUSG00000004902	Slc25a18	6	protein_coding	1911	1	A	1.08774	1.24172	1.36803	0.878063	0.972628	0.702664	0.624737	2.5834	2.22957	2.33629	2.41628	2.18494	2.08736	1.65326	2.09744	1.58123	1.6163	1.55614	1.07903	1.05503	0.90878	0.0958273	0.289685	0.300807	0.168302	0.0982458	0.153847	0.208015	0.387672	0.477247	0.168619	0.136997	0.274552	0.536688	0.562715	0.0921656	0.198946	0.174627	0.111306	0.264379	0.0777852	0.0380472	-0.00100741
ENSMUSG00000004929	Thop1	10	protein_coding	5059	3	A	3.13302	6.61992	6.98104	16.0105	24.7458	30.6628	35.6476	3.04411	12.8482	19.0998	25.5897	33.9083	38.6409	31.6285	1.78762	2.75819	3.76521	5.82708	12.2013	20.2732	23.7062	0.286995	0.689559	1.82965	2.41592	0.486431	1.73177	3.57792	0.299032	0.687932	2.40781	0.931886	1.76279	2.0932	2.79965	0.196898	0.475144	0.323315	0.910213	0.514427	0.715851	0.377214	0.0026785
ENSMUSG00000004936	Map2k1	9	protein_coding	3391	5	D	31.6535	26.3634	24.074	23.7359	21.167	21.126	21.645	18.1417	17.1134	19.2864	18.5124	18.6381	19.3491	17.3955	16.2479	15.9218	16.2271	17.0154	16.4537	15.3531	15.9021	1.56692	1.31332	0.920095	1.86372	0.76193	0.768214	0.750807	0.343804	0.647655	1.22192	0.379813	0.658658	0.396716	0.24586	0.561876	0.688878	0.496976	0.203607	1.18288	0.272072	0.348721	-0.000425133
ENSMUSG00000004980	Hnrnpa2b1	6	protein_coding	6584	9	A	110.219	158.752	221.571	229.667	305.422	293.74	280.707	128.454	254.092	292.806	285.717	301.973	290.65	291.51	94.3497	104.605	109.531	127.834	192.969	218.872	235.933	3.88166	14.5404	37.7569	26.5041	17.607	11.9308	21.9425	2.28716	6.01646	18.8103	7.48968	8.64599	3.02294	6.2105	4.22301	3.95166	4.4982	4.51504	7.0755	6.15935	6.63142	0.00083344
ENSMUSG00000004994	Ccdc130	8	protein_coding	2694	3	A	8.27054	6.60596	5.8416	6.16313	5.74493	5.66047	5.32561	8.20426	5.92653	5.50481	4.84696	4.88004	4.6277	5.4653	11.1152	10.0672	9.29352	8.32966	6.56459	6.49196	6.16576	0.975323	0.487619	1.26058	0.286118	0.77283	0.757808	0.541449	0.85264	0.186382	0.437968	0.273435	0.510296	0.312361	0.572152	0.557297	0.310718	0.34291	0.541928	0.183397	0.107448	0.267327	-0.000443167
ENSMUSG00000004996	Mri1	8	protein_coding	3273	10	A	13.9848	17.2494	13.9193	20.756	23.0593	26.202	29.6548	15.028	20.7797	23.47	26.6526	30.3453	36.1229	31.8713	17.7448	18.5733	21.7571	23.0147	29.2918	33.1041	34.4844	0.330369	1.14676	2.63272	1.83188	1.23873	1.31314	2.68701	0.0505674	0.599736	2.55274	1.18223	1.14679	0.428349	1.57716	0.904288	0.21967	1.21085	1.76315	1.09036	0.68341	0.591909	0.000940376
ENSMUSG00000005043	Sgsh	11	protein_coding	4414	3	A	12.1005	10.973	8.30488	9.07264	6.41936	6.3923	6.51602	12.1199	8.09581	7.24899	6.76162	5.65585	5.86548	5.61194	16.5445	16.4883	16.2503	16.1954	12.1124	9.65348	8.14464	0.492924	0.654165	1.95811	0.944626	0.254681	0.207738	0.249507	0.954885	0.426944	0.188266	0.39048	0.29864	0.327698	0.285638	0.800713	0.526256	0.785873	0.259667	0.517038	0.461585	0.277022	-0.000832096
ENSMUSG00000005054	Cstb	10	protein_coding	599	7	G	75.3367	58.4522	53.7599	53.3217	47.6191	42.0605	38.4452	37.7674	37.6852	39.2971	35.3641	35.2074	35.456	34.3607	40.1405	40.9223	39.7586	36.6057	36.153	33.6165	33.3559	10.2309	1.80988	3.60857	5.51568	1.3563	4.5008	0.452868	1.37886	4.26244	0.527862	2.33646	1.65211	1.38173	0.349219	0.923527	2.64997	1.53265	2.82212	1.80593	0.782144	0.571774	-0.000796634
ENSMUSG00000005057	Sh2b2	5	protein_coding	5406	1	A	3.07127	3.29287	2.14512	3.5878	3.97431	4.63987	5.27099	2.38324	3.19412	3.53671	4.22727	5.24451	5.96186	4.52893	1.53298	1.6149	1.96785	2.03366	2.54144	3.54739	4.01138	0.300298	0.539237	0.601999	0.311826	0.0635753	0.578966	0.390708	0.22429	0.140626	0.684339	0.257483	0.495232	0.28444	0.48596	0.177556	0.211942	0.120255	0.283981	0.153724	0.167051	0.187758	0.000848928
ENSMUSG00000005087	Cd44	2	protein_coding	6776	7	A	27.4436	29.9756	39.2815	40.9224	49.9714	50.0035	51.9967	23.9014	41.2281	47.0262	55.1664	58.7397	52.9671	54.5001	16.4034	18.8053	18.7054	20.0138	27.6205	33.6976	35.0866	0.416475	0.795313	5.07614	0.944897	0.881021	2.56933	0.803213	0.95632	0.612861	1.91739	2.13729	1.05548	2.83405	0.173333	0.46365	1.00384	0.740753	0.604211	0.298427	1.2447	0.666309	0.000695964
ENSMUSG00000005107	Slc2a9	5	protein_coding	5083	1	D	4.14805	3.51686	3.33605	2.58305	2.20877	2.15225	2.07765	4.00944	2.96863	2.50917	2.64344	2.77813	2.62704	2.92036	5.4965	5.68156	5.34726	5.0758	4.52535	4.24731	4.03766	0.152828	0.302065	0.256671	0.0495373	0.15151	0.284428	0.121124	0.155114	0.164618	0.133787	0.0628917	0.063084	0.272691	0.275446	0.183662	0.340208	0.195984	0.28538	0.0380575	0.0766802	0.14964	-0.000908925
ENSMUSG00000005125	Ndrg1	15	protein_coding	6593	8	A	8.91829	7.03027	5.34775	3.89763	2.51975	1.71467	1.77499	2.59256	0.958458	0.79755	0.681648	0.492296	0.448244	0.521438	3.38397	3.20643	2.74942	2.46762	1.67783	1.13767	1.06563	0.377733	0.265814	0.629145	0.0935652	0.209422	0.170193	0.124439	0.0649727	0.146795	0.016508	0.105144	0.0377287	0.0846122	0.031627	0.0552562	0.0601106	0.130026	0.170143	0.116587	0.157828	0.114054	-0.00225015
ENSMUSG00000005142	Man2b1	8	protein_coding	8026	7	A	53.2068	42.5946	31.0061	31.2276	26.6684	25.8625	27.109	77.3064	49.5008	42.3319	39.8039	39.1465	39.3178	37.8224	91.5957	82.0715	75.5461	59.3155	49.6027	45.7358	45.2282	1.66002	0.473622	4.31091	1.92284	0.498702	0.337313	0.469912	1.76464	1.85701	0.255623	0.952239	0.566843	0.603939	0.200117	0.535393	2.14486	1.95138	1.34602	0.0469239	1.54607	1.27799	-0.000753155
ENSMUSG00000005161	Prdx2	8	protein_coding	3050	7	A	25.2514	30.0405	28.0871	39.5723	46.2803	48.7318	49.673	19.2168	36.5374	41.3091	43.8561	45.9851	47.709	48.2698	15.3141	17.74	19.7733	21.9855	32.797	39.3158	43.1007	2.04308	3.72805	5.62964	1.83667	1.63055	2.87955	2.02766	0.377266	2.55723	0.768479	1.18522	1.70712	2.41055	2.02199	0.376572	0.297441	0.0768203	0.845966	2.02278	2.79901	1.03994	0.000825209
ENSMUSG00000005225	Plekha8	6	protein_coding	7005	1	A	1.83865	2.21619	2.72007	2.83084	2.77065	3.0013	3.12473	2.27119	3.11095	2.999	3.08459	3.14456	2.73691	2.83173	1.4645	1.59127	1.59228	1.61924	2.0675	1.95527	2.14949	0.156301	0.12953	0.462694	0.343951	0.220938	0.285531	0.10338	0.0238705	0.0280121	0.0382526	0.0798106	0.172377	0.158278	0.0224608	0.0613372	0.0995753	0.201363	0.0922915	0.0564428	0.200238	0.156034	0.000437012
ENSMUSG00000005267	Zfp287	11	protein_coding	7632	1	A	1.88709	1.75558	1.65979	1.42187	1.23863	1.15646	1.23804	2.68505	1.98647	1.67333	1.56557	1.46044	1.40394	1.31049	2.07455	1.90899	1.87998	1.88067	1.78475	1.54159	1.40547	0.0476268	0.0807797	0.172245	0.247152	0.118418	0.134273	0.108421	0.237535	0.0776154	0.116341	0.0780916	0.151341	0.179278	0.0453243	0.084624	0.0942291	0.119	0.0831129	0.145794	0.0584058	0.0706654	-0.00062414
ENSMUSG00000005354	Txn2	15	protein_coding	4208	7	A	44.5465	45.5794	40.0999	53.8726	58.482	63.7237	66.9756	33.9071	48.9196	54.5009	60.4444	65.9043	69.84	67.7167	28.6192	30.7208	32.7397	34.5969	42.977	46.4082	49.5118	5.29096	3.98701	5.67548	3.74672	0.633078	3.19087	3.90699	0.846718	1.69107	0.24019	1.55077	0.38214	2.15143	1.00682	1.41271	0.879942	1.15549	1.80191	1.28968	1.63656	0.310632	0.000595339
ENSMUSG00000005360	Slc1a3	15	protein_coding	8537	4	A	0.106932	0.0903798	0.242101	0.142306	0.289633	0.29513	0.322485	0.0222238	0.0252369	0.0402622	0.109683	0.124848	0.176916	0.187855	0.01033	0.00407313	0.0113412	0.015081	0.0158551	0.0179409	0.0203607	0.101767	0.0310076	0.245324	0.0371645	0.0446775	0.0538193	0.0629172	0.00794283	0.00421124	0.0147568	0.0144929	0.00857597	0.0278838	0.0452223	0.00986919	0.00352847	0.0099317	0.00750939	0.00289227	0.0099904	0.0122128	0.00132419
ENSMUSG00000005364	Il5ra	6	protein_coding	3575	3	A	12.0706	8.28971	8.56384	5.68925	4.699	3.71268	3.06058	14.0464	7.20644	5.38934	3.75325	2.65037	2.1439	2.68973	22.615	22.7311	21.9401	16.7188	12.9024	9.27492	7.52883	0.829342	0.814786	1.79498	0.763389	0.582103	0.310048	0.281621	0.555893	0.525028	0.213521	0.284882	0.344364	0.341218	0.262013	1.58518	0.584372	0.50258	0.792039	0.716322	0.128742	0.21285	-0.0017791
ENSMUSG00000005371	Fbxo11	17	protein_coding	4144	5	A	50.06	39.2184	45.195	28.0519	21.7059	20.9472	19.4202	68.2639	36.9573	30.8497	28.5966	25.343	23.049	24.437	68.8339	65.9462	60.2379	53.347	38.1361	30.5734	25.6237	2.15286	0.750169	9.00782	1.51509	0.581262	1.42808	1.74925	2.42533	0.634768	1.08038	1.47997	1.42572	1.323	0.697334	7.1488	1.92609	4.4155	3.44853	2.30659	1.54802	0.325835	-0.00129919
ENSMUSG00000005373	Mlxipl	5	protein_coding	5538	4	A	0.16429	0.0535331	0.146987	0.0508701	0.0162649	0.0312057	0.0413024	0.133202	0.144318	0.0582757	0.0729788	0.0844689	0.0580748	0.0656861	0.101613	0.0941397	0.0969665	0.086451	0.0480018	0.0498738	0.0288901	0.134422	0.0196969	0.209573	0.0309879	0.00588075	0.0248368	0.0169044	0.0436233	0.0259026	0.0183511	0.026149	0.0641961	0.0119128	0.0319303	0.00950426	0.032739	0.0186739	0.0647222	0.0438966	0.0391224	0.00359204	-0.00203319
ENSMUSG00000005374	Tbl2	5	protein_coding	7855	3	A	2.43561	3.42728	4.04335	5.73248	7.90223	8.94398	9.56319	3.27845	7.0229	8.53026	9.72628	11.2626	11.6936	11.8205	2.48833	2.66769	3.10401	4.51763	6.66718	8.88977	9.81985	0.0994114	0.156945	0.242392	0.298484	0.40998	0.5872	0.339643	0.339907	0.0626698	0.232822	0.0358785	0.0561987	0.0175621	0.291913	0.0777234	0.159662	0.0178762	0.0221141	0.383709	0.123324	0.302465	0.00158035
ENSMUSG00000005397	Nid1	13	protein_coding	6046	6	A	1.19592	0.860061	1.52398	0.560942	0.432462	0.336636	0.362457	0.333557	0.289954	0.303784	0.272724	0.232205	0.22842	0.172	0.961825	0.813791	0.626746	0.446681	0.284113	0.299365	0.24871	0.610914	0.257817	1.09512	0.0140484	0.0619124	0.071799	0.216358	0.0553846	0.0475383	0.0499167	0.0195902	0.0265433	0.0185998	0.0415478	0.110371	0.115764	0.19937	0.0984988	0.0369115	0.0347784	0.0759745	-0.00188192
ENSMUSG00000005410	Mcm5	8	protein_coding	3993	7	A	14.4162	37.2003	49.2853	92.7707	120.086	125.203	138.818	13.6529	82.7239	99.5031	105.133	107.609	108.742	102.312	9.51337	9.90977	12.48	23.0979	61.3977	87.3431	98.5626	0.472386	2.19364	8.9804	3.69155	1.20901	5.56045	9.25214	0.169717	2.10827	2.61994	2.02624	1.46281	2.54866	2.39809	0.117732	0.863247	0.661994	1.12811	3.5969	4.31192	0.239142	0.00196086
ENSMUSG00000005413	Hmox1	8	protein_coding	1751	1	A	9.46373	5.96378	3.898	3.59064	2.78847	1.65977	1.66061	6.89323	2.9391	2.81946	3.06867	2.20731	2.07832	2.28647	7.09017	5.68208	5.20038	3.77484	1.9877	1.29482	1.19501	0.440028	0.301633	0.897668	0.301013	0.45407	0.346433	0.169281	0.641779	0.154927	0.120315	0.461958	0.475938	0.0698254	0.112152	0.476343	0.826665	0.217077	0.756405	0.250687	0.132669	0.0943643	-0.00224176
ENSMUSG00000005465	Il27ra	8	protein_coding	3495	1	A	3.96533	3.53004	2.37466	2.61098	2.483	2.22002	2.3794	3.26663	1.80715	1.46978	1.4805	1.20379	1.43436	1.26597	3.91729	3.45346	3.42206	2.90452	2.80441	2.93423	3.01809	0.209175	0.089995	0.511822	0.248698	0.402026	0.166167	0.19714	0.31851	0.279131	0.163269	0.143039	0.0468888	0.0166708	0.0525184	0.23164	0.138027	0.0974478	0.0546136	0.0267754	0.157125	0.168888	-0.000589423
ENSMUSG00000005481	Ddx39	8	protein_coding	5155	7	A	20.3965	24.847	26.2762	38.0052	47.8613	50.683	52.1896	20.2695	39.3865	45.2119	51.3532	54.3562	55.2842	53.652	21.8164	22.5676	23.384	24.4599	34.2256	41.9555	45.0622	0.26737	0.813665	4.80299	0.549557	0.146518	1.94493	1.81954	0.314865	1.73745	0.837749	0.627552	0.971752	1.23012	1.49625	0.149782	0.997933	0.534109	1.35977	1.23725	1.02883	0.964167	0.00113637
ENSMUSG00000005493	Msh4	3	protein_coding	6895	4	A	0.0596644	0.0692472	0.0580724	0.0469805	0.0324223	0.021031	0.0273062	0.162408	0.0686957	0.0468065	0.0414674	0.029325	0.0138012	0.0255065	0.0879101	0.0910649	0.0639394	0.0612113	0.0617107	0.0451742	0.0464086	0.0132046	0.0241791	0.0216185	0.0205954	0.020961	0.00738753	0.0186726	0.0472258	0.0254054	0.0147394	0.0321441	0.0179207	0.0164311	0.0307473	0.0303294	0.0583623	0.0057302	0.0164901	0.0272457	0.010498	0.00577019	-0.00150806
ENSMUSG00000005510	Ndufs3	2	protein_coding	2178	10	A	18.1626	17.8762	17.177	22.915	23.2002	24.4362	27.7211	14.778	16.8537	17.1732	18.1571	19.8033	23.1579	20.5975	13.1379	13.713	15.1744	15.651	17.0412	18.8804	18.5098	2.86917	1.24578	2.8327	0.39879	0.892129	1.47259	2.45644	0.807967	0.491052	0.627919	0.689129	0.802686	1.0894	1.25956	1.23934	0.347062	0.67004	0.855065	0.280933	0.598129	0.67774	0.000561363
ENSMUSG00000005534	Insr	8	protein_coding	13746	1	A	4.34986	4.14294	4.41342	3.23658	3.28966	3.33167	3.17644	6.535	4.43821	4.2984	4.32565	4.45127	4.07416	4.43665	5.6995	5.75726	5.39705	5.4954	4.58957	4.14005	4.11309	0.285537	0.254293	0.733306	0.165399	0.201505	0.240686	0.127105	0.0945743	0.309212	0.26967	0.0670966	0.0720683	0.0770082	0.226853	0.356717	0.143509	0.232835	0.43731	0.253288	0.211148	0.171132	-0.000453674
ENSMUSG00000005553	Atp4a	7	protein_coding	3761	1	A	1.56007	1.67956	1.33526	1.91466	2.47339	2.66946	3.00413	1.57476	2.64639	3.0542	2.96047	3.22017	3.38474	2.90299	1.57668	1.67648	1.65977	1.63491	1.81558	2.40988	1.99803	0.133461	0.159588	0.205266	0.297275	0.315515	0.466589	0.346591	0.132067	0.117755	0.0786089	0.0189175	0.180912	0.184324	0.153608	0.106493	0.18993	0.214164	0.0726836	0.0569221	0.0756186	0.109277	0.000960912
ENSMUSG00000005566	Trim28	7	protein_coding	4158	9	A	82.9912	105.547	102.367	149.654	180.912	188.744	209.143	69.6652	142.365	163.108	179.063	189.527	194.098	181.626	73.7029	76.9208	82.0966	92.3856	128.238	154.691	165.847	1.57324	5.60052	18.6952	6.56166	4.00054	7.47845	10.4722	1.61819	1.7646	3.75572	4.95302	1.15093	7.2048	2.9994	2.38428	2.21947	2.12651	3.13963	3.65599	2.21085	1.27973	0.00107678
ENSMUSG00000005575	Ube2m	7	protein_coding	2357	7	A	43.0849	45.6477	42.7419	59.6547	60.4928	66.5737	78.5299	32.5336	48.3351	51.9231	56.8753	58.5204	63.7345	59.9514	29.3899	30.0137	32.7829	33.6345	41.8945	46.6671	49.4585	2.80686	6.49579	4.9217	4.35429	2.6739	3.0768	10.3691	0.907396	2.74294	2.86799	1.99575	1.14063	1.22793	2.50436	1.87995	0.603462	2.41429	0.578	0.75177	0.882092	1.3749	0.000758776
ENSMUSG00000005583	Mef2c	13	protein_coding	15715	3	C	5.24039	5.35169	7.1445	5.80456	6.62743	6.21392	6.00622	10.0557	10.6818	11.1979	11.9051	11.165	10.2883	11.3069	11.9196	12.2499	11.5589	10.7206	10.3572	9.38397	8.78124	0.138925	0.184947	1.43993	0.316234	0.165515	0.45781	0.275695	0.585358	0.212162	0.154544	0.421135	0.131545	0.174979	0.166169	0.484599	0.322296	0.366125	1.00375	0.616422	0.639296	0.230406	2.38311e-05
ENSMUSG00000005611	Mrvi1	7	protein_coding	6827	8	A	2.18412	2.49531	2.46207	2.15868	1.60089	1.36046	1.36273	1.17026	1.06829	0.625962	0.455508	0.369257	0.279851	0.419541	2.14024	2.37125	2.24867	2.09783	2.09899	1.78951	1.52556	0.163085	0.147812	0.192829	0.143334	0.171323	0.0784277	0.261278	0.0917391	0.160241	0.101121	0.0646664	0.0256054	0.0407102	0.12863	0.16106	0.053059	0.0952037	0.096028	0.11212	0.0932701	0.103097	-0.000961453
ENSMUSG00000005615	Pcyt1a	16	protein_coding	5751	10	A	15.6396	15.8375	17.2863	16.1532	15.3848	15.1932	14.7466	12.9352	11.153	11.135	11.1266	11.2894	11.242	11.7001	9.2482	9.22848	9.85709	8.95957	8.04178	8.12719	7.82207	0.456249	0.558187	1.21825	0.271187	0.800714	0.639003	0.330436	0.163713	0.0596588	0.518616	0.311114	0.185725	0.529464	0.319165	0.14286	0.286507	0.288715	0.576715	0.188124	0.184747	0.181978	-0.000189034
ENSMUSG00000005640	Insrr	3	protein_coding	5714	12	A	0.0425521	0.0793618	0.0964103	0.160809	0.301905	0.330861	0.361562	0.323523	0.677223	0.802595	1.14497	2.31482	2.83138	2.85888	0.203516	0.266721	0.360509	0.440021	0.897698	1.19865	1.40819	0.0174533	0.0223256	0.0796611	0.0344103	0.0116278	0.049517	0.076419	0.0753298	0.0236114	0.114383	0.0578092	0.185791	0.305075	0.11655	0.061937	0.0882084	0.0236884	0.0757172	0.0770703	0.105101	0.202954	0.00219804
ENSMUSG00000005667	Mthfd2	6	protein_coding	3487	7	A	12.4392	17.1338	22.5215	32.9473	45.8303	53.643	59.0376	7.02092	24.4592	34.3329	43.3975	52.566	56.2556	60.062	5.1402	5.77407	6.91084	9.58804	19.8991	28.9328	32.7545	1.09731	0.280234	0.909794	1.42779	2.08432	1.02326	1.6747	0.110586	1.13288	0.768941	0.554738	1.32498	2.32509	0.707541	0.116736	0.0876303	0.538971	0.201441	0.857984	0.196603	0.906758	0.00181351
ENSMUSG00000005681	Apoa2	1	protein_coding	537	1	A	1.56826	1.75168	3.7397	3.7258	4.90031	3.99588	5.28667	0.945434	1.60315	2.36121	2.24711	2.90594	4.27198	3.12085	0.891196	0.643837	0.56707	1.05926	1.54542	1.9609	1.93343	0.0357779	0.358204	2.58933	0.647978	0.27355	0.739553	0.506462	0.489537	0.164259	1.11137	0.213165	0.353114	0.469335	0.181454	0.330055	0.332462	0.267259	0.253645	0.142315	0.530568	0.43832	0.00108298
ENSMUSG00000005682	Pan2	10	protein_coding	4450	5	C	24.596	25.0799	23.2621	22.2039	24.4359	23.6517	23.2868	30.5077	27.945	26.311	24.5311	23.6682	23.8605	23.7344	44.5067	42.2374	40.7978	41.3994	35.7654	33.4085	32.2083	0.956961	1.39206	2.90901	1.46767	0.917562	1.64938	0.31305	0.893857	1.52356	0.310414	1.13819	0.355795	1.36134	0.71607	1.29378	1.9857	1.1148	1.52878	0.905838	1.32761	1.63041	-8.43629e-05
ENSMUSG00000005686	Ampd3	7	protein_coding	5627	1	A	7.38592	6.91176	6.24833	5.44309	3.885	3.23854	3.11956	3.30887	2.35641	1.6961	1.55905	1.34123	1.15142	1.33096	4.42029	4.37317	4.34758	3.93829	3.10939	2.61184	2.43902	0.388245	0.375566	0.0618966	0.173498	0.387192	0.200747	0.0696509	0.447257	0.055343	0.19531	0.0597742	0.0912325	0.166018	0.0906182	0.122618	0.194896	0.228751	0.084857	0.092899	0.075639	0.0537245	-0.00129939
ENSMUSG00000005705	Agrp	8	protein_coding	1013	6	A	0.768256	0.617134	0.776003	0.621359	0.448558	0.528106	0.362885	1.09756	0.964909	0.579338	0.665975	0.461441	0.541535	0.466134	0.898157	1.11248	1.01679	0.796339	0.905794	0.851279	0.639773	0.223097	0.144158	0.341958	0.325637	0.118367	0.19063	0.133685	0.135227	0.0425169	0.199383	0.327773	0.314396	0.101428	0.0937713	0.120736	0.504262	0.452068	0.351289	0.123708	0.27525	0.158278	-0.000995781
ENSMUSG00000005718	Tfap4	16	protein_coding	2113	10	A	7.97952	14.1085	17.3775	27.7636	38.4522	42.358	45.0464	10.0147	30.2519	37.8081	47.8332	51.5542	54.7844	53.1145	11.9993	15.8585	18.8032	22.7581	30.288	37.236	40.8039	1.32191	2.16798	1.7269	2.67742	2.36268	2.3826	2.67051	0.799723	1.04748	2.82634	0.710614	2.22594	2.3757	2.09589	0.839588	1.6245	1.14563	0.969482	0.263349	0.865449	0.99602	0.00179551
ENSMUSG00000005732	Ranbp1	16	protein_coding	1666	9	A	50.8097	76.0174	115.655	156.13	204.018	232.29	229.872	44.4205	145.83	172.601	178.203	199.02	212.719	205.37	36.3212	42.1849	49.5242	63.44	107.789	143.95	155.415	5.51876	3.72318	18.353	13.7663	2.91185	18.8233	11.7313	2.82756	9.39564	13.7004	8.0449	2.34886	4.28444	4.62428	3.63991	1.1116	1.38583	4.94801	5.27695	2.33957	1.57659	0.00156988
ENSMUSG00000005779	Psmb4	3	protein_coding	1951	9	A	90.0892	96.6768	86.1608	124.413	130.128	132.511	143.193	53.9457	83.1975	103.486	114.294	120.138	133.644	120.438	55.937	58.1184	66.4616	68.7505	86.2873	103.899	111.727	6.19323	6.92563	15.0156	2.30738	3.82771	11.8904	9.95605	1.66464	4.20105	9.11644	2.4309	6.25501	3.36848	4.34088	3.67583	1.70232	3.02977	4.23686	1.79996	0.570143	1.54658	0.000578891
ENSMUSG00000005802	Slc30a4	2	protein_coding	5482	3	E	17.9639	16.9904	22.2574	16.9943	16.1261	14.8897	14.6519	10.5399	9.81168	9.94041	9.89032	9.89837	9.16808	9.93654	11.1175	11.9263	11.4448	12.6901	11.9678	12.0837	11.9535	1.40468	1.66908	4.33819	1.13552	0.554089	1.28427	0.762176	0.620972	0.563918	0.370558	0.954159	0.431804	0.115375	0.317407	1.14471	0.619622	0.947665	1.00412	0.538013	1.00211	0.422028	-0.000438948
ENSMUSG00000005823	Gpr108	17	protein_coding	2095	5	A	36.9048	34.9195	25.6604	28.5773	22.3113	21.064	21.8951	40.846	32.2629	28.0422	24.4013	22.0295	22.2177	21.1325	44.068	41.8252	41.8074	39.2222	32.9846	28.0566	26.7098	2.52314	1.3605	7.3975	1.19843	0.700332	2.0975	1.93991	1.66359	1.26949	0.91472	0.213503	0.778058	0.922909	1.15372	1.2094	0.571542	2.57843	2.22245	0.885967	0.991649	0.534125	-0.000710103
ENSMUSG00000005846	Rsl1d1	16	protein_coding	2258	9	A	71.6149	94.1005	154.98	148.992	212.151	219.206	210.255	70.5032	173.828	212.092	230.176	259.199	250.186	266.322	59.7298	72.7124	77.444	93.2848	147.961	176.859	198.046	4.82333	11.084	41.8708	12.2517	8.71283	3.12297	15.658	3.15472	10.4845	19.2208	7.1744	1.59425	11.3053	2.66852	1.17464	2.76815	4.88464	2.90656	0.888314	3.28307	7.80754	0.00108361
ENSMUSG00000005873	Reep5	18	protein_coding	2894	5	E	45.0908	35.2405	31.2483	33.5783	27.5798	26.8188	28.3329	25.043	25.8145	25.753	24.9812	22.8072	22.3718	21.8665	24.6324	25.4756	24.118	23.2253	25.0439	24.6735	24.3513	4.28833	1.35039	1.82568	0.406472	1.37804	2.23727	0.877336	1.19666	0.944952	1.81926	0.511622	0.526568	1.01682	0.58576	1.11152	0.489914	1.09905	0.320635	1.07372	0.96948	0.890436	-0.000518283
ENSMUSG00000005886	Ncoa2	1	protein_coding	15642	3	A	10.5791	9.53377	9.34547	7.96821	6.3558	6.14971	5.93199	9.78419	7.16206	6.20358	6.22463	5.7633	5.47954	5.42033	9.54208	8.60955	8.28008	7.91717	6.12183	5.51666	5.22244	0.373934	0.673876	0.754645	0.288433	0.383903	0.285663	0.145572	0.0511702	0.31667	0.342645	0.333912	0.266867	0.350653	0.23714	0.182319	0.286947	0.300734	0.0974064	0.119482	0.0964905	0.13555	-0.000826044
ENSMUSG00000005899	Smpd4	16	protein_coding	8926	10	A	5.5245	7.39526	9.04435	12.5982	17.5457	18.3395	18.6498	7.30486	14.4207	16.0849	17.5707	18.5015	18.5238	18.0686	6.87466	7.12294	7.02818	8.31231	12.3205	15.3053	17.1487	0.157866	0.043904	0.625677	0.258637	0.107519	0.425745	0.248876	0.422111	0.267733	0.197131	0.276308	0.396226	0.492924	0.11399	0.153935	0.0366098	0.10293	0.439607	0.44784	0.424554	0.114402	0.00139193
ENSMUSG00000005973	Rcn1	2	protein_coding	3196	3	A	3.24936	4.82108	6.46016	7.15018	8.91218	8.8108	9.59871	3.11765	7.46878	8.32996	8.96381	9.7629	9.87901	10.6283	3.99098	4.96043	5.4633	6.40633	7.92314	9.36541	9.70595	0.369315	0.286361	0.62877	0.866325	0.226877	0.610683	0.783555	0.111055	0.189958	0.573658	0.279084	0.301894	0.790198	0.613977	0.312143	0.247586	0.367409	0.504438	0.465147	0.350645	0.318927	0.000982888
ENSMUSG00000005980	Dnase1	16	protein_coding	3083	3	A	3.25431	4.10905	4.34111	4.88299	6.49821	5.91038	6.27701	5.58189	7.73742	8.25588	8.97019	10.1903	10.4902	11.2207	4.70964	5.02059	4.79428	5.92457	7.33321	8.60779	8.773	0.226379	0.272864	0.110316	0.409593	0.591053	0.55931	1.06202	0.643178	0.78431	0.440218	0.332236	0.351758	0.228943	0.710949	0.305595	0.101242	0.138313	0.325549	0.174723	0.336891	0.136625	0.000681207
ENSMUSG00000005981	Trap1	16	protein_coding	2573	9	A	44.698	59.8344	65.7406	97.5317	134.913	152.473	158.638	47.2087	103.681	126.799	147.892	172.359	178.004	179.721	47.6883	52.4435	57.5503	65.8453	101.855	126.925	142.489	3.02179	2.52762	8.91026	2.34171	3.01475	2.90279	5.79987	0.605102	4.321	5.3191	1.90075	1.11141	4.85027	2.38424	0.58407	2.31238	1.12837	1.85908	2.00223	4.15665	0.324989	0.00153903
ENSMUSG00000005986	Ankrd13d	19	protein_coding	2460	3	A	10.1269	8.66025	5.11421	5.45375	4.8217	3.72104	4.0961	18.2024	9.16136	6.85044	4.59501	4.22468	4.47352	4.16935	15.7625	14.955	14.172	11.8841	8.15722	5.90403	5.45268	0.31658	1.72834	1.67953	0.809568	0.676105	0.44529	0.215733	1.96136	1.17764	0.695894	0.603898	0.553932	0.664731	0.157264	1.03445	0.876645	0.797406	1.2411	0.0393673	0.14047	0.308564	-0.0011394
ENSMUSG00000006057	Atp5g1	11	protein_coding	4912	12	A	0.505697	0.649191	0.871678	0.98837	1.12439	1.13734	1.24632	0.589374	0.62374	0.894557	0.999253	0.926061	1.03668	1.18713	0.584999	0.644648	0.647774	0.571961	0.871993	1.01376	1.0357	0.0361251	0.0864858	0.121995	0.27168	0.0653242	0.237049	0.204416	0.0763504	0.107917	0.0423603	0.0475915	0.0977392	0.00608903	0.161091	0.126637	0.122435	0.0394218	0.0534813	0.156354	0.0712261	0.153762	0.000847754
ENSMUSG00000006127	Inpp5k	11	protein_coding	5728	5	A	35.5537	31.3688	26.5707	24.47	20.2185	17.7031	17.0265	40.2444	29.2533	23.8477	19.2963	17.1852	15.9079	16.222	34.3535	34.18	33.464	30.2668	25.4984	21.9387	19.9717	2.32399	1.15663	2.91518	0.398533	0.798412	0.866911	0.665989	1.00093	1.69065	0.259268	0.505233	0.283973	0.993742	0.428447	0.400166	1.57657	1.75022	1.11938	0.177115	0.522128	0.376805	-0.000991024
ENSMUSG00000006154	Eps8l1	7	protein_coding	6036	1	A	13.6735	11.4769	7.77297	6.67629	4.51871	3.52016	2.88405	15.7828	8.04064	5.04132	3.22878	2.10909	2.04872	1.99478	9.54916	8.90623	8.75991	7.9185	5.21239	3.6112	2.8069	0.75865	0.59743	1.56625	0.479078	0.173982	0.535075	0.443099	0.924483	0.355744	0.57878	0.221149	0.0426688	0.114203	0.029164	0.601199	0.385252	0.38183	0.344324	0.274709	0.24388	0.266896	-0.00209852
ENSMUSG00000006205	Htra1	7	protein_coding	2879	4	A	0.287126	0.210843	0.350226	0.0372065	0.0194996	0	0.0630139	0.197544	0.231544	0.210401	0.206573	0.34627	0.305303	0.385056	0.0771772	0.108421	0.0544203	0.0638168	0.0233081	0.126649	0.0575688	0.414037	0.271514	0.548835	0.0176097	0.0189778	0	0.059684	0.0828546	0.0533976	0.0722257	0.0866371	0.0921045	0.15313	0.0528293	0.0241247	0.0355766	0.0478976	0.0115054	0.020428	0.0584855	0.0157746	-0.00304901
ENSMUSG00000006273	Atp6v1b2	8	protein_coding	5305	5	A	37.8891	34.9048	30.3618	30.1218	25.8293	23.6774	24.5799	25.6296	20.6209	19.813	19.6694	18.6013	18.5767	18.2198	28.3462	28.8608	28.2263	26.4776	23.9267	22.0685	21.7495	1.60079	2.30302	2.23935	0.750271	1.05616	0.831611	0.680215	1.17037	0.695014	0.233356	1.06847	0.364292	0.905907	0.151706	0.648721	0.527708	0.543207	1.19566	0.308155	0.313746	0.498028	-0.000601011
ENSMUSG00000006289	Osgep	14	protein_coding	4933	3	A	6.34841	6.48571	6.67035	8.65549	9.5546	10.0178	10.2383	4.98744	6.83698	7.20016	7.56689	7.57151	7.99043	7.66747	5.74961	5.8216	6.10749	5.63319	6.63793	6.80564	6.87958	0.190769	0.376583	0.730416	0.997817	0.311278	0.510809	0.666373	0.283806	0.368141	0.442631	0.243239	0.140439	0.52664	0.324649	0.167657	0.0991352	0.33657	0.26257	0.164996	0.276848	0.381995	0.000625803
ENSMUSG00000006315	Tmem147	7	protein_coding	1112	9	A	59.834	73.4364	65.8964	94.8402	104.783	115.937	130.957	57.2315	88.7775	103.915	119.66	128.374	137.573	133.402	51.3333	56.52	63.1418	71.1934	89.4378	104.15	114.299	3.53464	1.95099	11.2918	7.85514	2.23548	4.32515	12.3534	1.37314	2.96939	7.86995	2.25887	5.48957	1.81616	4.45255	2.32648	2.27897	5.20545	2.96042	1.49684	2.41383	1.74326	0.000934687
ENSMUSG00000006342	Susd2	10	protein_coding	3255	4	G	0.260263	0.273044	0.110288	0.152631	0.0886068	0.0514518	0.0331357	0.242527	0.0901114	0.0663047	0.052203	0.0952186	0.107887	0.104526	0.221338	0.261481	0.195858	0.185872	0.179322	0.179393	0.138558	0.0552996	0.0719463	0.0258795	0.0485914	0.0211198	0.0306434	0.0218691	0.0577748	0.0308424	0.0407461	0.0218941	0.0319086	0.0447189	0.0420453	0.0309142	0.032868	0.0676183	0.0576205	0.0553187	0.0378578	0.0604743	-0.00321622
ENSMUSG00000006356	Crip2	12	protein_coding	2099	3	A	15.971	10.9082	6.64246	7.75546	5.39355	5.33701	5.9685	14.1227	5.8354	5.05285	5.18953	6.20085	7.11859	6.47874	32.7411	27.0285	24.5899	17.9916	10.4381	9.93624	9.69342	1.95194	0.607652	2.10455	1.2784	0.280927	0.376668	0.412943	0.841983	0.172492	0.526915	0.168873	0.417193	0.43929	0.973496	3.43503	1.86455	3.08797	0.828211	0.412669	0.861276	0.32822	-0.00109905
ENSMUSG00000006362	Cbfa2t3	8	protein_coding	8373	3	A	13.5201	12.9129	10.8231	11.4798	8.34042	8.57184	8.26733	18.0565	13.8978	11.3206	9.45786	8.02699	8.54068	8.53328	14.9654	14.5432	15.4331	13.9134	11.4551	11.4007	10.3288	1.58946	1.42991	0.253431	1.57853	0.0575154	0.214852	0.31313	1.62355	0.218324	1.10666	0.101575	0.545397	0.517452	0.275686	0.6535	0.419308	0.474207	0.760576	0.607899	0.534366	0.417268	-0.000705664
ENSMUSG00000006378	Gcat	15	protein_coding	3851	3	A	0.895081	2.36019	2.90889	6.70421	9.50081	11.5926	13.8873	1.72422	11.358	17.4431	24.7925	27.8474	29.0471	24.7376	0.791261	0.957173	1.22148	1.92159	4.93218	7.898	9.693	0.10155	0.33054	0.29869	0.961915	1.50856	1.26562	0.990963	0.217228	0.374981	1.56955	0.94593	0.959062	0.714506	1.74593	0.124091	0.100539	0.25555	0.190737	0.289046	0.312258	0.574891	0.00265401
ENSMUSG00000006386	Tek	4	protein_coding	4712	6	A	0.793363	0.641267	0.737959	0.437825	0.237142	0.234103	0.231027	0.845747	0.472975	0.23365	0.142962	0.117442	0.152954	0.121665	1.00971	0.752996	0.639741	0.502666	0.313533	0.236467	0.183175	0.142005	0.0972618	0.145293	0.0381651	0.0998638	0.0945395	0.0414086	0.0656311	0.0519627	0.0289289	0.117444	0.0450554	0.0566904	0.0451646	0.0960169	0.107146	0.0905308	0.0152071	0.0113592	0.0564325	0.00796041	-0.00189669
ENSMUSG00000006390	Elovl1	4	protein_coding	2726	7	A	29.4169	29.9931	28.0571	36.3685	41.1682	44.4064	49.8462	22.0524	33.9891	36.2742	41.8627	45.4548	46.3116	46.9733	21.9103	22.2275	25.3302	30.1051	38.0496	44.8724	45.1155	2.23471	1.70119	4.60387	2.0845	1.67058	3.20819	3.71496	0.434229	1.28475	0.726324	1.89593	0.668563	0.60214	1.75266	0.190335	0.157103	1.63455	1.45451	1.97971	1.06297	0.225523	0.000737106
ENSMUSG00000006398	Cdc20	4	protein_coding	1868	9	A	68.8596	74.2768	67.1291	94.865	100.86	102.076	108.634	37.8752	69.2065	80.1288	87.1803	86.3634	96.7426	82.5159	46.4626	42.1486	42.5321	45.5046	62.2575	81.3852	85.3836	5.38869	3.78663	16.7183	5.8703	3.32943	4.98382	8.59784	2.53187	1.17886	7.50586	3.36605	2.99635	2.51271	4.39171	2.39183	2.87842	3.08901	3.73158	2.88138	1.62864	0.718256	0.000565853
ENSMUSG00000006411	Nectin4	1	protein_coding	3746	1	A	3.57703	2.57512	1.80743	1.74606	1.18634	1.07003	0.994143	5.77268	2.94022	2.38575	2.10248	1.57762	1.60976	1.67637	11.6756	9.55185	7.45738	4.8774	2.63818	2.28367	1.91855	0.508564	0.182527	0.111029	0.158872	0.0754785	0.249001	0.0817697	0.212365	0.0596387	0.0383457	0.160936	0.14305	0.193529	0.0412535	0.808047	0.976872	0.471953	0.285736	0.217835	0.0322573	0.2699	-0.0016253
ENSMUSG00000006412	Pfdn2	1	protein_coding	1937	7	A	24.9274	26.4244	26.2189	33.4513	40.1533	44.3984	45.824	17.659	33.9703	38.6251	42.6398	47.1626	50.7336	50.3706	16.7636	17.7705	18.3208	21.1375	28.711	33.0838	37.0866	2.03759	2.45912	1.44146	0.924833	1.06516	1.18625	1.97508	0.888134	1.50213	0.965212	1.66149	1.0564	0.528016	0.465897	0.713638	0.385903	1.52969	0.46485	0.0523218	0.604526	1.60915	0.000839211
ENSMUSG00000006418	Rnf114	2	protein_coding	3356	7	A	68.5368	59.4697	43.2425	46.5911	36.8817	33.0094	33.7621	47.1601	34.2976	30.0666	26.3516	24.7315	24.4573	25.9486	54.4461	53.514	53.6061	53.9355	44.1506	38.7677	34.7545	5.76329	2.72161	7.06329	1.6641	0.52335	2.49168	1.98769	1.84697	0.506178	1.36692	1.2114	0.499773	0.368402	0.614233	0.792635	1.13894	1.31755	1.34802	1.02056	0.590768	0.580531	-0.00090157
ENSMUSG00000006442	Srm	4	protein_coding	1599	9	A	25.8425	51.0225	56.7354	121.902	192.452	235.477	264.279	28.4315	121.379	168.633	220.77	270.329	294.642	268.914	28.0344	39.8645	52.1864	67.0902	118.64	171.183	190.976	3.12398	9.752	8.81898	18.2288	10.0261	16.814	22.7828	1.3589	7.44629	4.0165	9.55944	5.41639	7.65829	11.8987	2.62898	0.915392	4.19423	3.06531	5.34087	8.25963	2.07166	0.00261078
ENSMUSG00000006445	Epha2	4	protein_coding	4674	5	A	62.6405	41.9208	26.7405	29.5168	24.3956	22.9352	23.1372	52.1902	28.0196	24.9313	21.629	19.2291	22.4166	18.6901	83.1888	71.8187	63.8714	43.3567	29.6722	30.7857	28.2354	4.97608	1.12156	7.01836	2.499	1.18205	0.814447	2.9985	1.45047	0.844124	2.07254	1.0295	1.30057	1.24365	1.43251	2.80446	5.91456	4.4476	2.18349	0.557151	0.582675	0.631338	-0.00104911
ENSMUSG00000006456	Rbm14	19	protein_coding	3910	10	A	7.42697	12.4687	11.531	19.896	22.6276	26.0411	31.4111	7.20297	15.4283	18.7982	21.6484	22.5446	22.5895	20.7677	5.85591	5.53263	6.37765	8.99089	13.433	16.7259	18.1756	0.527489	1.92166	3.0749	3.26147	1.19667	1.34882	5.79168	0.535167	0.299309	1.66227	1.23769	0.921845	1.31548	0.558192	0.387283	0.330766	0.282696	0.128913	0.739747	0.313999	0.340013	0.00151312
ENSMUSG00000006471	Ndor1	2	protein_coding	5835	7	A	16.6044	19.7793	16.636	20.4925	24.5419	25.8513	27.6469	24.3844	27.3936	27.4498	31.8379	33.4958	35.7783	36.1644	31.0066	31.0033	31.7349	33.6618	34.8677	37.153	38.4865	0.51435	1.33444	2.72803	1.96334	1.3249	1.12712	1.36351	1.13923	1.24516	1.367	0.454298	0.911829	1.51658	0.40999	0.786813	1.80557	1.75904	1.41482	0.87497	1.33345	1.11933	0.000640414
ENSMUSG00000006476	Nsmf	2	protein_coding	4896	1	A	3.45338	2.85261	2.08223	1.93694	1.54625	1.42669	1.23582	6.43791	3.58018	3.07961	2.54877	2.38984	2.34048	2.3196	6.06085	5.89674	5.6895	5.12179	3.64959	2.78237	2.45467	0.386473	0.21943	0.763174	0.331092	0.0439373	0.122443	0.0785535	0.233862	0.148708	0.155892	0.171484	0.159281	0.315624	0.250954	0.316167	0.367182	0.331975	0.0544186	0.307407	0.131381	0.189373	-0.00129446
ENSMUSG00000006494	Pdk1	2	protein_coding	7779	10	A	11.9098	16.0585	21.3102	24.5178	35.0785	36.7404	37.4883	12.3347	29.1649	35.4597	45.061	51.8301	50.6448	52.2229	11.957	14.4764	16.9364	20.5095	30.0738	36.7776	39.6487	0.734483	1.74784	3.0798	2.38344	2.57961	2.49164	2.28248	0.365928	0.440503	2.44764	1.04158	0.941433	0.528357	0.698238	0.552544	0.634142	0.281957	0.260115	0.380836	1.36901	0.34614	0.0012663
ENSMUSG00000006498	Ptbp1	10	protein_coding	4740	9	A	55.3744	67.3068	69.5662	94.7915	112.672	117.738	125.666	56.2995	99.1417	111.532	124.396	129.043	128.033	118.929	52.7898	54.1474	57.764	62.1713	82.4753	95.9399	101.42	2.25091	3.39176	7.38083	6.69227	0.884993	5.75576	7.85339	2.24633	0.323518	4.26076	3.28661	0.834988	5.37309	3.8515	1.4109	1.32319	0.807172	2.29987	1.8172	2.4879	1.49284	0.000951586
ENSMUSG00000006519	Cyba	8	protein_coding	1039	9	A	315.005	262.83	155.583	210.074	149.183	149.067	164.445	212.985	167.058	158.702	161.83	157.378	170.2	151.187	220.69	218.401	224.978	210.671	188.56	172.323	171.181	31.4461	7.48559	52.9312	17.5077	3.87532	13.374	20.4369	11.388	7.5648	21.0296	6.75331	3.54618	4.41631	7.86725	24.6112	8.00849	18.7987	6.21077	3.05452	2.79273	2.5009	-0.00074194
ENSMUSG00000006542	Prkag3	1	protein_coding	3682	12	A	0.222177	0.511002	0.511883	0.997658	1.57568	1.99395	2.12806	0.163354	0.672764	1.01493	1.02865	1.5483	1.68747	1.64126	0.120567	0.287755	0.335124	0.622736	1.66619	2.32422	2.77746	0.0869909	0.125742	0.0177223	0.174261	0.291249	0.0934651	0.139709	0.04411	0.286641	0.1995	0.150497	0.244934	0.0382765	0.202603	0.0686631	0.00534189	0.0152428	0.120365	0.202219	0.0296145	0.22808	0.00237584
ENSMUSG00000006567	Atp7b	8	protein_coding	6505	4	E	0.046428	0.0262631	0.049848	0.0312112	0.0086302	0.00906502	0.0144259	0.0293695	0.0152385	0.0133186	0.0288847	0.0161827	0.0155646	0.016846	0.739104	0.743012	0.900739	0.855275	0.943696	1.10736	1.14939	0.000777699	0.0141499	0.00964119	0.0206817	0.00839925	0.00940586	0.0125413	0.019891	0.0138117	0.00578337	0.00798904	0.00618076	0.00524911	0.0136126	0.0613371	0.0705228	0.0167153	0.0412534	0.0141115	0.0209944	0.0410224	-0.0022189
ENSMUSG00000006585	Cdt1	8	protein_coding	3140	7	A	14.98	20.6722	21.4081	41.7734	49.7575	56.3558	65.6982	12.121	30.8493	41.7941	55.1729	62.8026	68.0959	58.8597	12.8445	12.5997	15.2275	17.0592	28.1072	44.0914	47.6097	0.638945	2.82855	6.85328	5.07073	1.74943	3.83027	7.61635	0.473568	1.78578	7.69555	3.82027	3.23404	2.19798	7.87244	1.32388	0.393262	0.940965	2.39371	1.30883	1.1126	0.946874	0.00170582
ENSMUSG00000006587	Snai3	8	protein_coding	1628	1	A	1.61803	1.5681	1.17625	2.16259	2.75174	3.72548	4.11888	2.12679	2.418	2.73179	3.80438	5.5384	5.58606	5.58336	2.04751	2.20948	2.06737	1.93937	2.35413	3.3468	3.61943	0.186656	0.154048	0.303018	0.360015	0.885462	0.204649	0.623701	0.163636	0.163858	0.400331	0.778607	0.095421	1.15399	0.394273	0.390803	0.421627	0.143301	0.516004	0.140307	0.402635	0.481931	0.00150402
ENSMUSG00000006589	Aprt	8	protein_coding	1615	7	A	53.0844	49.3059	37.5266	59.5879	67.6573	76.9682	82.963	43.4142	57.1058	73.1413	94.3245	104.673	113.093	103.311	74.3002	68.8847	67.4586	61.5448	66.7716	80.6119	83.2593	6.25718	2.88096	10.1222	4.63003	5.22185	6.55195	1.39304	1.82734	2.11917	8.03396	3.32878	2.5338	2.72266	5.05686	3.21937	1.46728	2.33782	3.24164	3.74889	1.57811	0.87307	0.000804242
ENSMUSG00000006638	Abhd1	5	processed_transcript	1758	6	A	0.25438	0.213783	0.180983	0.0761245	0.106544	0.0928664	0.0613519	0.472948	0.267251	0.248772	0.140426	0.131904	0.137677	0.186343	0.398025	0.404817	0.307439	0.480424	0.352592	0.175976	0.252674	0.0990888	0.0835173	0.0306063	0.069404	0.0830145	0.0231049	0.0404913	0.0915012	0.0100874	0.124825	0.0399211	0.128401	0.0257648	0.0691746	0.105064	0.0887226	0.0636808	0.0484458	0.166059	0.0468714	0.0741203	-0.00190948
ENSMUSG00000006641	Slc5a6	5	protein_coding	3991	1	A	2.14196	2.39185	2.27922	2.98145	4.44385	4.64885	5.43337	1.77289	2.83843	3.03888	3.60201	4.06627	4.22692	4.94625	1.74701	1.88185	2.2103	2.22605	3.53355	4.13436	4.70945	0.191467	0.388716	0.436889	0.0527733	0.284116	0.216571	0.0716207	0.119637	0.047368	0.118368	0.283686	0.0392831	0.443655	0.44635	0.277355	0.327375	0.0152102	0.15287	0.2559	0.392119	0.138637	0.00127741
ENSMUSG00000006678	Pola1	X	protein_coding	8813	3	A	2.28871	5.11851	10.4088	11.6483	17.8609	17.8737	17.9515	3.27355	16.9588	19.4484	22.1713	22.8227	21.3457	20.9074	1.30599	1.53951	1.8211	3.01475	7.636	10.4615	11.9627	0.0914578	0.340885	2.0369	1.2894	0.123494	1.36457	0.712873	0.487699	0.57192	1.4835	1.40405	0.505855	0.44114	0.420195	0.240811	0.0156837	0.165572	0.169917	0.277395	0.527046	0.31257	0.00169569
ENSMUSG00000006699	Cdc42	4	protein_coding	2966	9	E	166.534	155.019	177.691	155.597	144.608	140.399	140.153	113.016	126.41	132.647	134.932	122.657	118.653	119.711	87.5241	95.2434	93.2086	96.6212	108.495	106.926	106.152	10.7228	4.68526	27.4379	6.64361	2.66023	2.74743	4.56356	4.99458	3.47929	2.47985	1.89378	0.561113	2.58901	4.34509	4.95109	2.93312	2.47838	7.62732	1.2676	2.83105	4.77228	-0.000312593
ENSMUSG00000006715	Gmnn	13	protein_coding	1465	7	A	12.2141	23.9084	39.3772	53.6281	68.1588	66.8648	66.0748	9.59196	52.0123	57.6144	58.6788	57.8915	58.8334	62.3165	5.66149	7.02321	8.47153	14.6127	36.439	50.0637	56.1754	1.59781	1.59288	6.60502	4.44052	3.76517	1.45995	2.72377	1.08892	3.45117	4.42778	1.16399	1.45271	2.80591	0.336724	0.178036	0.487821	0.680612	0.367564	1.46369	0.248086	2.20068	0.00138235
ENSMUSG00000006720	Zfp184	13	protein_coding	3513	12	A	0.268574	0.253672	0.439318	0.59659	0.57096	0.731762	0.74726	0.535035	0.908608	1.0545	0.899915	0.932316	1.04628	0.910812	0.185584	0.198508	0.247373	0.256012	0.410521	0.38482	0.489159	0.0617578	0.0968444	0.0532422	0.0909719	0.0928423	0.342871	0.102394	0.0500285	0.0602471	0.264442	0.151816	0.113929	0.121924	0.0988592	0.0345561	0.108057	0.0771877	0.0902094	0.0997657	0.125671	0.0602164	0.00115737
ENSMUSG00000006728	Cdk4	10	protein_coding	3249	9	A	51.6212	75.1724	84.2187	134.074	162.018	172.988	182.787	49.953	137.188	154.627	163.973	175.823	183.927	184.199	43.6278	48.7297	54.7145	71.0072	113.772	142.443	156.082	3.98222	4.60673	11.4963	5.72349	3.07815	7.6717	9.7425	1.78109	4.7191	1.91977	3.99105	2.406	5.02599	4.92069	1.15811	0.274741	0.945331	3.62708	4.31253	6.39757	1.97129	0.00134877
ENSMUSG00000006732	Mettl1	10	protein_coding	2907	10	A	5.30795	7.49466	8.47414	13.836	19.8571	21.1341	22.7663	6.61648	15.0477	17.3599	21.418	24.5024	27.3361	28.4042	5.66135	7.04201	7.77757	9.42884	13.5818	16.738	17.6859	0.504058	1.43113	0.759996	1.87105	1.64801	0.562609	1.37066	0.386415	0.70981	0.18275	0.44856	0.986768	1.34147	0.830471	0.371557	0.382627	0.718252	0.0525519	0.276824	0.602977	0.410737	0.00169439
ENSMUSG00000006782	Cnp	11	protein_coding	3639	9	A	220.484	192.407	146.133	160.032	121.129	116.22	120.851	185.16	145.57	129.533	111.468	97.9596	98.2357	92.0615	110.298	109.062	106.868	107.581	100.689	90.6275	89.8432	8.2498	5.1057	16.7047	2.17737	0.451458	7.50418	4.88105	6.43732	5.85139	3.35903	2.47498	1.78484	0.645619	3.2044	6.52117	2.2195	3.14046	4.1607	0.639776	1.09147	0.439611	-0.000766411
ENSMUSG00000006784	Ttc25	11	protein_coding	6147	4	A	0.144619	0.0823898	0.0898615	0.103709	0.0655829	0.0948867	0.0486926	0.15267	0.143334	0.154908	0.0782666	0.101316	0.108298	0.106681	0.111548	0.132705	0.125636	0.101595	0.105636	0.0853573	0.0920891	0.0395216	0.0179277	0.0316063	0.00837899	0.0330718	0.0398086	0.014132	0.0140139	0.0664903	0.0215479	0.00274645	0.0355747	0.0309833	0.0156141	0.0300772	0.0373505	0.0443711	0.0142905	0.0250003	0.00399197	0.0279733	-0.00100337
ENSMUSG00000006818	Sod2	17	protein_coding	3824	10	A	17.4681	18.7903	22.0119	27.8198	33.5213	37.1607	40.2172	12.3788	23.1845	28.4236	33.8835	39.9711	42.8176	41.5533	9.71938	11.4208	13.1781	15.9014	22.2199	28.1545	30.5805	0.627779	1.25687	1.17172	2.65259	1.30119	1.46664	2.20281	0.352947	1.11132	0.705727	0.674212	0.509921	0.515502	1.63703	0.701141	0.209892	0.238646	0.538353	0.717355	0.310554	0.246787	0.00105282
ENSMUSG00000007038	Neu1	17	protein_coding	3733	5	A	35.4334	32.2166	22.5459	24.0232	20.8847	20.1955	19.8943	29.1405	24.5919	23.203	21.7141	20.7924	20.776	20.2375	43.7982	41.8536	43.6055	45.0025	38.8702	31.8124	28.8095	2.54216	1.45473	4.73614	0.720337	0.247276	1.32746	0.138423	1.24877	0.492537	1.23789	0.847221	0.542487	0.631798	0.0562346	0.79943	0.756645	2.53861	0.886247	0.21295	1.16373	0.637716	-0.000691915
ENSMUSG00000007039	Ddah2	17	protein_coding	1593	1	A	6.32105	4.78206	2.38852	2.88798	2.05118	1.56265	1.87511	4.15823	2.27473	1.5796	1.53748	1.30585	1.31756	1.17013	4.07498	3.96899	3.40497	2.55791	1.993	1.51976	1.42201	0.336876	0.443244	1.21768	0.375347	0.365064	0.307802	0.411281	0.565844	0.220975	0.17542	0.255771	0.287956	0.300773	0.172511	0.346227	0.0751982	0.232424	0.572079	0.0687981	0.183568	0.1909	-0.00155268
ENSMUSG00000007041	Clic1	17	protein_coding	1799	9	A	215.808	176.581	150.527	159.108	127.967	116.872	111.35	150.552	128.896	107.535	86.4584	72.6147	74.6064	74.2521	122.512	121.469	119.77	109.535	107.781	98.432	95.5628	34.449	15.7105	15.4434	10.855	6.94879	6.26301	3.57902	3.37917	6.86234	5.91197	1.26846	1.69868	2.61223	2.38322	3.61919	0.658523	2.38356	4.89694	1.69734	2.91528	1.3879	-0.000821762
ENSMUSG00000007050	Lsm2	17	protein_coding	3152	10	A	7.68475	11.7898	15.8283	24.442	31.9385	36.4519	39.2278	6.79953	20.2619	25.2204	27.6774	29.9279	32.7973	31.5043	6.09917	6.46992	8.07184	8.68232	15.4268	20.7784	23.7352	0.535233	0.956789	0.525559	0.93466	1.20991	0.971126	1.4516	0.262574	0.388016	0.689599	0.334427	0.0700127	0.881895	0.491477	0.604742	0.131207	0.264522	0.800974	0.566856	0.654725	0.553452	0.00174825
ENSMUSG00000007080	Pole	5	protein_coding	11160	3	A	2.88173	5.37146	8.70519	12.0947	19.7318	20.4106	20.8922	3.90932	18.4515	20.576	21.9668	23.668	22.4872	22.8361	3.404	3.32766	3.55141	5.6388	13.0528	17.9342	20.5447	0.124444	0.527279	0.105886	0.559109	0.462399	1.66908	0.704412	0.133147	0.296695	1.15454	0.253639	0.288386	1.08728	0.168816	0.104543	0.234762	0.358411	0.280643	0.540816	0.693436	0.709787	0.00198134
ENSMUSG00000007097	Atp1a2	1	protein_coding	7038	4	A	0.379895	0.111444	0.675344	0.0258542	0.0129226	0.0210447	0.0382487	0.10425	0.112252	0.119302	0.0800285	0.101013	0.0529751	0.0700394	0.0479606	0.0295119	0.0303053	0.0391511	0.0363828	0.043641	0.0211033	0.653436	0.193027	1.15806	0.0157522	0.0223825	0.0292586	0.0447947	0.0331583	0.0459302	0.0364324	0.0258109	0.0263857	0.0205383	0.0359521	0.0137417	0.012544	0.00767943	0.00802535	0.00338931	0.0155239	0.0135886	-0.0041536
ENSMUSG00000007207	Stx1a	5	protein_coding	2666	1	A	1.62911	1.97225	1.36184	1.98647	2.01391	2.34103	2.21277	2.2486	1.96706	1.94087	2.06317	2.01241	2.15828	2.10979	2.08888	1.92581	2.04615	2.18921	2.48218	3.0202	3.17746	0.329285	0.28706	0.354941	0.37015	0.455319	0.24456	0.621043	0.16087	0.336474	0.105068	0.192309	0.253783	0.13272	0.0550161	0.140011	0.327806	0.246896	0.234235	0.401594	0.367189	0.243458	0.000408193
ENSMUSG00000007216	Zfp775	6	protein_coding	4244	1	A	1.70275	1.86583	1.35656	2.0428	2.04492	2.07055	2.29876	1.40096	1.4979	1.60658	1.51052	1.49536	1.45517	1.51216	2.34499	2.66847	2.89895	2.98485	2.831	2.83069	2.88472	0.235627	0.128932	0.30099	0.134638	0.215668	0.209177	0.132248	0.10172	0.194068	0.258371	0.232675	0.156113	0.100919	0.214424	0.0370457	0.17388	0.48326	0.0932511	0.131611	0.0154336	0.167559	0.000385118
ENSMUSG00000007338	Mrpl49	19	protein_coding	1722	7	A	51.1749	54.2251	56.5461	66.5447	69.4586	73.7511	71.741	34.9236	46.5887	49.1857	51.0907	50.7144	52.9635	57.5141	33.7838	34.7912	37.0853	39.7471	49.1468	54.474	55.0993	4.42227	3.80989	4.44345	3.0683	3.1507	1.9513	3.74771	1.52275	1.09944	1.93115	1.55542	1.71318	0.973842	2.60826	1.06057	1.4069	0.505193	1.13303	2.62404	3.32015	1.13731	0.000392216
ENSMUSG00000007379	Dennd2c	3	protein_coding	6858	1	A	4.6693	3.60202	3.24215	2.44662	2.09849	1.90542	1.88013	7.11173	2.8493	2.1517	2.31753	2.22661	2.31012	2.29646	7.91551	7.22573	6.16765	4.53837	3.10072	3.10086	2.96058	0.16832	0.139456	0.203426	0.126822	0.206522	0.142451	0.12983	0.368082	0.166573	0.0264595	0.119912	0.0934624	0.28137	0.128363	0.593077	0.515053	0.589267	0.218757	0.279559	0.0834748	0.0764975	-0.00114546
ENSMUSG00000007415	Gatad1	5	protein_coding	4168	3	C	12.4098	11.4683	14.3327	12.9455	13.3469	13.3953	13.9032	7.86394	9.45349	10.3964	10.8544	11.1474	11.4507	12.0033	6.38731	6.90986	6.66363	7.14886	8.50145	9.16375	9.75347	1.42494	0.504089	2.18644	0.691597	0.415501	0.261076	0.479323	0.259009	0.279383	0.865477	0.269087	0.143133	0.642356	0.556029	0.281858	0.13606	0.109461	0.416563	0.365464	0.271195	0.221539	8.92764e-05
ENSMUSG00000007476	Lrrc8a	2	protein_coding	4308	8	A	2.52	1.84311	1.77481	1.81435	1.7024	1.56236	1.60042	2.22298	1.58669	1.27819	1.45781	1.22024	1.20928	1.53698	2.45192	2.2363	1.95234	2.18284	1.72469	1.56334	1.54409	0.224106	0.173525	0.164523	0.238202	0.0512468	0.0617867	0.0592069	0.021919	0.131806	0.181002	0.162784	0.100503	0.108844	0.0709259	0.10948	0.167665	0.0543875	0.218349	0.134768	0.0259584	0.19244	-0.000459978
ENSMUSG00000007591	Tssk4	14	protein_coding	1688	8	A	0.998619	0.831823	0.965377	0.621852	0.88935	0.553532	0.551859	1.5691	0.835643	0.768478	0.504557	0.422712	0.456898	0.432778	1.99927	1.93428	2.23935	1.86951	1.53185	1.28847	1.13365	0.203056	0.429269	0.211236	0.197055	0.238413	0.107442	0.0554024	0.349749	0.33485	0.167921	0.0773182	0.0419755	0.0053103	0.0618474	0.523728	0.293718	0.321533	0.286065	0.0635297	0.052268	0.118835	-0.000809182
ENSMUSG00000007603	Dus3l	17	protein_coding	2303	7	A	28.1951	33.408	25.3166	34.4017	38.2696	39.086	43.1308	38.3738	39.0575	42.6543	46.6825	52.2658	56.338	49.2612	52.9861	52.1066	56.1741	54.3655	51.0528	54.2611	54.3717	1.38777	3.16095	8.27584	5.03997	1.02864	2.8265	4.34198	3.15855	1.58366	6.31817	2.81868	0.435229	0.949051	4.01989	4.00997	2.25606	3.84435	3.01189	0.286292	0.65709	1.21065	0.000522193
ENSMUSG00000007613	Tgfbr1	4	protein_coding	6534	3	D	8.96275	8.72824	9.65189	7.79627	6.85793	6.72974	6.33453	7.08096	6.11631	6.06683	6.58798	6.24209	5.7934	6.21132	6.10291	6.13773	5.9517	6.2956	5.36684	5.09921	4.58396	0.134309	1.03232	1.86316	0.905526	0.222051	0.679773	0.339921	0.394647	0.424083	0.20187	0.0466058	0.200172	0.474191	0.303445	0.535198	0.433631	0.440248	0.545212	0.246517	0.407811	0.0951472	-0.000583627
ENSMUSG00000007617	Homer1	13	protein_coding	10502	1	A	3.87476	3.68682	5.09093	3.56374	3.28158	3.32877	3.14865	2.95042	2.54768	2.70624	2.87234	2.69266	2.51416	2.4288	2.26493	2.3914	2.17547	2.13632	2.01879	1.94378	1.8156	0.288705	0.426022	1.22324	0.375687	0.221121	0.233226	0.130255	0.150803	0.123513	0.193463	0.288951	0.130367	0.0526226	0.249974	0.137784	0.150056	0.145751	0.0738692	0.110956	0.248323	0.131183	-0.000448895
ENSMUSG00000007655	Cav1	6	protein_coding	3444	6	A	1.50886	0.975958	3.319	0.330129	0.0886215	0.138103	0.231141	0.819921	0.90028	0.946825	0.708728	0.948814	0.53915	0.667357	0.453916	0.408431	0.298877	0.374353	0.40351	0.235189	0.346261	2.56756	1.58235	5.54679	0.352673	0.129849	0.142018	0.268333	0.0461083	0.143647	0.160629	0.201121	0.133577	0.146727	0.186598	0.0835357	0.0275135	0.0764296	0.275969	0.0719848	0.0642828	0.0487003	-0.00355114
ENSMUSG00000007656	Arpp19	9	protein_coding	4957	10	A	17.7235	17.9749	25.602	23.9025	26.9648	29.3979	29.0241	12.9355	21.8992	24.5036	25.2453	25.3103	25.1012	27.2151	11.1938	11.6256	11.8888	13.1303	18.0113	21.6977	22.1889	1.97413	0.324376	4.97144	1.40526	0.551465	1.13893	0.702095	0.908054	2.03358	0.858955	0.497662	0.430096	0.799544	0.66067	0.414863	0.459117	0.143146	0.356298	0.273951	1.21409	0.358641	0.000535642
ENSMUSG00000007659	Bcl2l1	2	protein_coding	4586	9	A	387.726	337.934	238.938	264.186	243.244	207.564	182.123	202.539	112.134	99.6079	81.9982	73.779	68.9036	63.6464	147.904	146.598	145.102	124.569	93.7102	71.709	65.692	34.1564	40.0455	55.1169	21.9685	8.4155	5.01634	11.5737	7.97294	2.28109	8.85309	2.70755	1.30591	1.67269	3.77463	4.52878	5.3354	7.47134	4.26615	3.22414	0.981821	0.460311	-0.000906765
ENSMUSG00000007783	Cpt1c	7	protein_coding	5605	6	A	0.249186	0.189694	0.140338	0.119496	0.0841897	0.0691747	0.0657268	0.587122	0.280129	0.22548	0.17896	0.157475	0.187462	0.199264	0.482129	0.331039	0.363176	0.285131	0.189427	0.195375	0.179829	0.00263496	0.023371	0.135538	0.0305063	0.0383211	0.015105	0.0290707	0.0527654	0.0702531	0.078842	0.0450092	0.033559	0.0673998	0.00964007	0.137738	0.0791458	0.101458	0.0375124	0.0495168	0.04931	0.0283583	-0.00182855
ENSMUSG00000007827	Ankrd26	6	protein_coding	7253	3	A	3.3756	4.23258	6.51172	5.85705	8.13428	9.11135	8.83846	5.73711	9.16226	9.39244	9.54296	9.92602	9.98447	10.7431	4.71804	5.11132	4.68582	5.96238	8.34732	9.68847	10.1714	0.0566357	0.101287	1.88369	0.256198	0.39004	0.626268	0.782523	0.3209	0.27135	0.581819	0.36009	0.385564	0.24583	0.826507	0.177846	0.273077	0.499466	0.260324	0.243478	0.263703	0.239017	0.00103436
ENSMUSG00000007837	Prrg2	7	protein_coding	2581	8	A	1.67004	1.58779	0.994902	1.15377	1.01037	0.908921	0.95597	2.17136	1.15384	1.12373	1.04073	1.1546	1.08435	1.05906	1.97502	1.7096	1.7108	1.42213	1.20461	1.07425	1.12721	0.353184	0.3576	0.241164	0.213723	0.19922	0.130832	0.183319	0.252004	0.08733	0.232092	0.285104	0.190323	0.153439	0.0906487	0.172717	0.328421	0.0355778	0.25142	0.105462	0.0315159	0.0151476	-0.00072381
ENSMUSG00000007867	Ift43	12	protein_coding	775	5	A	25.4123	22.6409	18.3224	15.9329	10.4292	8.82667	9.65511	10.2278	6.71844	6.33505	5.71023	4.54665	4.01267	4.1082	21.8737	21.0454	20.9573	19.7496	17.2886	12.4331	11.4067	2.10343	3.7493	1.563	1.73244	0.687551	0.575043	0.718428	0.983877	0.835902	0.20323	0.396143	0.206666	0.53535	0.284798	1.46246	1.08038	1.21228	1.63589	0.73625	0.750373	0.661969	-0.00141
ENSMUSG00000007888	Crlf1	8	protein_coding	1644	1	A	1.37545	1.54515	1.24902	2.68317	2.54676	2.75795	3.47802	3.05329	3.53148	4.43674	6.16623	7.5631	8.49954	7.24333	1.80132	1.93251	2.62403	2.45544	3.63558	3.71606	4.45888	0.123233	0.397334	0.176406	0.507803	0.328938	0.187397	0.509814	0.381396	0.247439	0.636548	0.718052	0.464441	0.103378	0.64226	0.0366174	0.19189	0.302772	0.272095	0.29645	0.539998	0.467062	0.00111277
ENSMUSG00000007891	Ctsd	7	protein_coding	2351	7	A	66.2316	55.708	36.1165	42.7862	32.2622	30.1015	33.5132	47.4111	34.6741	31.5486	31.3048	30.6112	30.3311	28.2552	60.1997	55.1126	53.0295	46.5348	39.2975	34.9305	34.0094	4.8129	1.67429	12.2609	2.75915	1.24936	2.59238	3.27128	1.91076	1.70415	0.981563	1.45786	0.497777	0.637699	1.28717	1.06305	0.920058	2.70846	1.62282	2.49787	0.663308	0.363736	-0.000820608
ENSMUSG00000007892	Rplp1	9	protein_coding	499	9	A	2397.44	2531.34	1941.15	3202.67	3276.21	3500.59	3736.36	1617.45	1802.61	2050.2	2293.72	2564.83	2915.54	2559.75	1338.08	1359.78	1582.11	1669.63	1882.65	2248.96	2360.99	409.44	165.9	647.675	190.362	96.529	175.628	480.763	74.1974	114.071	496.634	120.489	56.3897	119.633	312.607	265.851	41.8051	74.172	39.323	102.362	18.2681	16.2502	0.000631967
ENSMUSG00000007908	Hmgcll1	9	protein_coding	5449	3	A	10.9364	8.77053	10.5915	8.42355	7.91658	7.80816	7.22256	4.98322	3.37647	3.52867	3.84489	3.57859	3.43901	4.04722	9.95266	9.68204	8.76192	8.41883	7.88623	8.7711	8.65352	0.288392	0.5232	1.84226	0.523225	0.379501	0.384155	0.170954	0.237793	0.127148	0.187784	0.174905	0.191226	0.263249	0.265168	0.493951	0.433189	0.753672	0.287701	0.291852	0.72698	0.330314	-0.000523551
ENSMUSG00000007987	Ift22	5	protein_coding	3608	10	A	12.0716	13.0574	13.2426	16.3082	14.7168	16.1405	16.4675	9.79717	13.875	14.3846	12.7003	12.3268	13.0925	13.2293	7.66445	8.40422	9.78848	10.0386	13.0098	13.0571	13.8066	1.26692	0.376415	0.158856	0.191061	0.579163	1.15991	0.812977	0.233312	0.611946	0.73963	1.21745	0.344673	0.465749	0.528469	0.18483	0.942223	0.951747	0.227603	0.545594	0.487021	0.334943	0.000296253
ENSMUSG00000008035	Mid1ip1	X	protein_coding	2128	10	A	13.3121	14.3381	13.1784	18.3182	18.6685	20.6892	24.1606	10.1644	13.9168	16.4065	18.0666	17.9289	18.8473	20.1186	12.9544	11.5001	11.249	10.8691	14.1214	17.6716	17.7857	0.462255	0.694804	2.62664	1.84635	0.796116	0.345784	2.42505	1.17936	0.824452	2.14989	1.20531	0.44925	0.654591	0.644456	0.951925	0.548049	0.532715	0.587459	0.691878	1.55759	1.95671	0.000750758
ENSMUSG00000008090	Fgfrl1	5	protein_coding	2782	12	A	0.728098	0.601926	0.89589	0.965965	1.23723	1.04533	1.94364	0.492332	0.69195	0.8091	0.862163	1.13257	1.24232	1.19091	0.447674	0.511665	0.52048	0.607134	0.691158	1.03431	1.16369	0.208698	0.0631743	0.591822	0.148519	0.207215	0.175884	0.138669	0.12465	0.120944	0.0682789	0.201967	0.129236	0.103019	0.297253	0.0566119	0.0548225	0.0845492	0.012787	0.134163	0.0872463	0.14531	0.00121805
ENSMUSG00000008140	Emc10	7	protein_coding	2917	7	A	32.1523	34.6306	24.6553	43.2026	43.6415	48.1383	54.1886	20.6818	26.9358	32.5633	36.9781	41.8559	46.5224	39.7377	18.4403	19.3001	25.0182	25.6477	29.8914	36.8771	39.6126	3.05084	1.47088	9.26132	5.58881	0.337474	6.44121	5.77041	1.14845	1.46892	6.81965	1.21849	1.29138	1.34592	3.0955	2.44353	0.483988	1.90158	2.07396	0.999999	0.802206	0.12059	0.000741065
ENSMUSG00000008167	Fbxw9	8	protein_coding	3383	1	A	5.91975	4.90567	3.35836	3.68058	2.99549	3.31538	3.15349	7.23925	4.19097	4.13907	3.86603	4.31056	4.62273	4.60768	9.03019	8.2365	8.28256	6.6841	5.45515	5.64691	5.91715	0.518469	0.142277	0.96985	0.443436	0.183647	0.180266	0.230122	0.360802	0.317798	0.657556	0.117479	0.186509	0.33351	0.278758	0.597027	0.313387	0.320688	0.3311	0.186006	0.279321	0.306015	-0.000669232
ENSMUSG00000008193	Spib	7	protein_coding	2868	9	A	937.998	897.981	627.725	649.823	397.594	348.946	343.798	879.764	598.46	473.444	365.286	276.452	254.763	240.989	510.425	547.939	577.118	519.966	468.686	385.911	346.253	49.2175	14.8672	108.662	40.2788	2.76217	13.0125	16.1083	24.9071	14.1826	10.9486	2.77944	5.09822	0.568857	10.5016	10.8571	9.41761	16.8853	11.7935	3.20794	5.11871	4.59321	-0.00144758
ENSMUSG00000008226	Scrn3	2	protein_coding	4815	1	A	3.27864	3.81292	5.09545	5.09204	6.32461	6.20458	6.23043	2.51401	3.63693	4.22285	4.42834	4.30677	4.78959	4.67425	2.4709	2.74505	2.86837	2.87822	3.75441	4.22433	4.00429	0.0712873	0.2673	0.753462	0.466865	0.570179	0.49279	0.280955	0.117779	0.14943	0.6065	0.37015	0.316417	0.358369	0.292551	0.0905992	0.262442	0.133243	0.225302	0.09387	0.331468	0.364827	0.000638639
ENSMUSG00000008305	Tle1	4	protein_coding	8711	12	A	1.08205	1.37368	1.43841	2.20479	2.67329	2.90979	3.22501	0.987066	1.91884	2.58397	3.34619	3.89493	4.1658	3.62502	0.421262	0.494609	0.619151	0.638523	1.15414	1.40016	1.59607	0.134505	0.102505	0.0881352	0.127671	0.171105	0.485551	0.0922742	0.143787	0.149296	0.171412	0.142817	0.0447324	0.103775	0.121217	0.0332248	0.0238368	0.0372888	0.0528054	0.0314292	0.0647159	0.035101	0.00127707
ENSMUSG00000008307	1700109H08Rik	5	protein_coding	3062	1	A	0.970733	1.28626	1.51175	0.77222	1.16837	0.846201	0.749605	4.01871	2.98937	2.32021	2.13042	2.19008	2.21	2.1945	3.37897	3.33125	2.79816	2.81041	2.23652	1.787	1.88144	0.133424	0.195509	0.0461504	0.0981522	0.216294	0.353032	0.185785	0.133696	0.512832	0.197547	0.239361	0.23033	0.537748	0.456488	0.467953	0.286414	0.121801	0.332791	0.124772	0.00674603	0.0678481	-0.000682897
ENSMUSG00000008348	Ubc	5	protein_coding	2893	7	A	75.7134	66.9279	57.1526	54.2095	53.558	41.8347	43.9951	91.0505	72.2421	67.8267	54.8465	55.1717	52.0263	44.3451	97.5006	90.0992	85.2759	67.058	55.4066	46.2798	47.6674	3.60017	2.45704	9.1274	2.8907	0.132843	2.97664	1.48857	6.50932	3.67245	3.45073	1.47737	2.32134	2.48233	0.362896	1.91566	2.68326	1.53256	2.62392	1.84723	0.565572	0.219821	-0.000719791
ENSMUSG00000008373	Prpf31	7	protein_coding	5439	10	A	10.2878	12.8414	13.6427	20.0439	27.6665	29.051	31.4137	10.4058	20.4912	25.1574	28.4484	31.045	30.6014	29.8517	8.92019	9.45951	10.3348	11.7108	17.7419	21.671	24.0234	0.290288	0.29329	1.35629	1.54288	1.04754	1.23499	0.644936	0.590492	0.630235	1.01904	0.687806	0.820303	0.723049	0.982503	0.690142	0.375463	0.446671	0.615163	0.35147	0.497647	0.521145	0.00137414
ENSMUSG00000008384	Sertad1	7	protein_coding	1344	3	A	24.0556	18.4445	10.7735	13.1786	7.13314	6.95103	7.27151	15.3371	8.59409	7.61554	6.01439	4.45158	4.90181	5.06318	16.8398	14.9202	15.3567	14.3399	9.0022	7.92093	6.67117	3.24259	1.98656	4.39719	0.990134	0.0278357	0.534324	0.847698	1.14188	0.249214	0.896259	1.16431	0.474438	0.108337	0.653107	1.02431	1.36379	1.19813	0.544291	1.08044	0.583633	0.19933	-0.00153054
ENSMUSG00000008393	Carhsp1	16	protein_coding	2849	5	A	48.9576	40.5374	35.1159	38.0317	31.4222	27.9355	28.2928	33.6079	22.8684	19.1418	14.88	11.9401	11.8931	12.1042	38.5003	33.568	29.4033	23.4237	20.2002	19.0391	17.4667	3.71379	2.16039	4.18666	1.06355	2.08194	1.64456	1.67053	1.32773	0.912187	1.15986	0.217233	0.0588531	0.671486	0.228245	1.62766	2.3127	2.57096	0.140694	1.11586	0.47068	0.390395	-0.000689871
ENSMUSG00000008398	Elk3	10	protein_coding	4550	1	A	11.1538	9.11224	8.00355	6.36853	4.27749	3.30015	3.02771	4.64592	2.99168	1.80297	1.24452	0.86613	0.841444	0.822779	7.28579	6.95149	7.02441	6.93574	4.60171	2.97369	2.49363	0.611407	0.702164	0.19137	0.204859	0.195263	0.190633	0.368867	0.348666	0.201636	0.0215634	0.0412388	0.10998	0.100119	0.105116	0.166668	0.358519	0.382831	0.233057	0.249447	0.114053	0.106783	-0.00182881
ENSMUSG00000008429	Herpud2	9	protein_coding	5857	3	D	14.9424	12.621	12.9441	10.649	9.03509	7.9464	8.21055	10.2446	7.50625	7.50486	7.47751	7.40329	7.22867	6.98618	12.2966	12.4536	12.3085	11.284	9.255	8.31826	7.81643	0.852464	0.813479	0.963361	0.351253	0.736479	0.458395	0.579402	0.233786	0.124724	0.535604	0.192925	0.0701931	0.264571	0.231286	0.453589	0.662666	0.458387	0.509157	0.515995	0.680108	0.277952	-0.000838256
ENSMUSG00000008435	Rdh13	7	protein_coding	6595	3	A	2.61964	3.26041	3.39741	4.60456	5.79368	6.28996	6.59663	3.03476	4.3231	5.09267	6.67519	7.58655	7.68651	8.55235	4.17054	4.52854	5.00798	5.00812	5.47328	6.63496	6.87111	0.164728	0.201554	0.249914	0.198937	0.238069	0.362403	0.0496453	0.0426039	0.224326	0.377103	0.309246	0.412007	0.222997	0.510048	0.161957	0.213061	0.194673	0.0600713	0.330327	0.286567	0.221533	0.00110541
ENSMUSG00000008450	Nutf2	8	protein_coding	2034	12	A	0.524035	0.491695	0.55526	0.338386	0.766589	0.920263	0.94035	0.729695	0.876493	0.840163	1.29621	1.18445	1.43305	1.43305	1.21425	0.964394	1.4374	1.1009	1.53103	1.34826	1.35384	0.0700525	0.139357	0.189101	0.0622995	0.131132	0.203885	0.130203	0.105296	0.0624885	0.214863	0.19944	0.156415	0.147643	0.179879	0.282798	0.11141	0.0164838	0.0556365	0.30063	0.278822	0.195845	0.00104317
ENSMUSG00000008475	Arpc5	1	protein_coding	2276	9	A	222.124	191.892	202.887	165.144	130.483	119.837	111.759	177.921	138.323	125.732	111.306	98.9634	94.442	96.5339	135.798	140.91	137.451	133.382	121.639	109.881	101.352	12.9149	19.902	24.6003	9.8212	2.47731	3.52336	2.9338	7.1324	2.25219	4.09324	1.38398	1.0269	1.73104	1.82277	2.28608	3.18729	1.90787	5.46104	3.19033	4.29614	3.53312	-0.000983879
ENSMUSG00000008496	Pou2f2	7	protein_coding	8243	5	A	26.8161	24.1299	21.6259	20.1509	18.1297	19.7626	18.8551	41.5747	30.2324	25.385	20.8177	18.2001	17.7944	16.8943	39.6009	39.6918	40.2767	40.0158	35.8183	32.2175	30.7223	2.8195	2.16952	1.56741	2.08057	0.626817	2.57313	0.0256268	1.92726	1.30634	0.363391	0.533326	0.0667397	1.4259	0.901174	1.00974	0.64127	0.796449	0.845964	0.555659	0.949883	0.950887	-0.000401265
ENSMUSG00000008540	Mgst1	6	protein_coding	2013	3	D	37.3869	27.5103	29.1187	21.5573	14.6047	12.2921	12.1566	15.4297	12.0344	10.9181	9.40457	8.07665	8.41603	8.8653	14.1886	13.3637	13.1167	13.8365	10.9598	9.03885	8.52244	5.40161	1.231	3.64311	1.58413	0.609755	0.457907	0.754705	1.35301	0.190677	0.470053	0.241188	0.440868	0.234169	0.511958	0.344461	0.456975	0.356324	0.894525	0.22297	0.568472	0.927368	-0.00154263
ENSMUSG00000008575	Nfib	4	protein_coding	14957	4	A	0.0599372	0.0962533	0.188841	0.1553	0.263738	0.276663	0.317054	0.0210821	0.0378434	0.054598	0.0622566	0.0902349	0.0735278	0.0653092	0.0136779	0.0115726	0.0220622	0.0294911	0.0170016	0.0273468	0.0320031	0.0538803	0.0165897	0.138758	0.0253106	0.0467517	0.0363002	0.0411137	0.00482176	0.00513668	0.0186037	0.00855269	0.0104896	0.017436	0.025345	0.00810286	0.00861623	0.00551813	0.0112128	0.00581072	0.00800682	0.00787841	0.00158161
ENSMUSG00000008604	Ubqln4	3	protein_coding	4147	7	A	24.6857	29.1894	28.0276	42.3574	52.2786	59.5015	65.5731	21.3355	40.9906	47.2515	52.8436	58.9419	61.4296	59.2078	19.5479	20.5805	22.4885	27.3825	40.7393	49.0859	55.2261	1.63283	0.91375	3.84943	3.52493	0.656002	2.45562	4.1535	0.527902	0.555034	0.662583	2.10891	1.60217	1.21253	1.85061	0.436223	0.450975	0.884229	1.16628	1.80092	3.30216	1.43765	0.00126268
ENSMUSG00000008855	Hdac5	11	protein_coding	8780	5	A	25.9346	25.6159	17.6633	24.0837	19.191	17.1787	17.8747	22.7786	17.1536	16.9079	14.5406	13.6097	13.8663	12.1554	26.0741	24.1666	25.3826	25.1302	20.0642	18.6412	17.2916	1.85197	1.81773	6.83651	2.3604	0.521523	1.08481	1.805	1.26111	0.177258	3.70529	0.701027	0.609379	0.809175	0.863947	2.1458	0.84054	1.75771	0.712883	0.627901	0.220727	0.185541	-0.000528215
ENSMUSG00000008859	Rala	13	protein_coding	2684	3	E	27.4085	22.3173	28.1997	21.2071	18.0242	17.5833	16.6627	14.4895	12.797	11.8642	10.7067	10.8004	10.5262	11.0813	12.9516	13.071	12.9743	11.5263	11.8787	11.3494	11.5252	2.82131	1.85226	4.74162	2.54055	0.604076	0.682359	0.577733	0.400914	0.358079	0.99127	0.248529	0.305564	0.597075	0.209355	0.248527	0.475534	0.803821	0.370286	0.404083	0.778597	0.718671	-0.000711218
ENSMUSG00000009013	Dynll1	5	protein_coding	3890	5	C	20.6629	20.9298	20.6583	23.7949	21.124	24.8536	26.379	8.97687	12.564	14.2395	15.0126	14.8382	15.5371	15.2116	10.179	9.78186	10.704	13.188	17.4912	17.9303	19.4542	1.93232	1.08656	1.42032	0.812645	0.843405	0.956343	2.53135	0.190405	0.801534	0.830728	0.490443	0.422249	0.453819	0.154795	1.26001	0.603132	0.368304	0.565172	0.768114	0.710314	0.369882	0.000288513
ENSMUSG00000009030	Pdcl	2	protein_coding	3751	7	A	91.6602	69.5067	69.0628	53.5028	42.5465	40.0545	38.127	66.3734	36.2222	35.0978	36.874	33.1213	30.5962	31.1734	55.0753	52.2749	47.6688	42.287	37.8362	38.361	34.9059	1.95893	5.74702	7.71277	2.99763	1.92611	1.38142	2.5772	4.91022	0.664563	1.9426	0.293615	1.60728	0.442543	1.28822	2.59849	2.06853	5.13472	2.60496	2.18897	3.50811	1.15344	-0.0011143
ENSMUSG00000009073	Nf2	11	protein_coding	6825	10	A	11.2558	14.1773	15.0756	20.1227	25.4995	29.2308	29.9796	13.6194	25.6646	29.8944	34.4442	38.6686	38.9687	35.5459	11.5293	11.9972	12.5279	14.1484	18.6115	22.6109	25.6884	0.363893	0.305373	1.40871	0.643948	0.246895	0.733777	1.18197	0.199724	0.547189	1.65387	0.564664	1.00046	1.17842	1.53441	0.171487	0.216016	0.478152	0.656673	0.739132	0.601787	0.148959	0.00119623
ENSMUSG00000009092	Derl3	10	protein_coding	1336	5	E	26.6785	22.5895	15.8742	18.99	16.1542	15.5606	16.0301	34.6922	27.6612	24.4632	23.0179	21.3789	23.7811	21.7914	17.1483	17.7781	19.5436	19.6763	26.1618	28.6894	29.2847	1.43643	4.42445	2.20132	2.99931	1.41491	0.295196	0.83703	2.03445	1.604	1.66327	1.34697	0.44079	0.655944	1.54826	1.03365	0.925109	1.51395	0.568168	0.595608	1.51683	0.455137	-0.000560078
ENSMUSG00000009108	Gnat2	3	protein_coding	2995	12	A	0.11949	0.504625	0.748145	1.1147	1.69683	1.71087	1.68579	0.230503	0.963029	1.20309	1.37882	1.42823	1.66358	1.5707	0.261732	0.470335	0.392868	0.668191	1.07257	1.35998	1.44939	0.0450429	0.120567	0.0121689	0.0215497	0.159767	0.108488	0.266522	0.0213666	0.202409	0.177886	0.0954505	0.128173	0.0575406	0.164469	0.0393706	0.186604	0.0325198	0.0769529	0.121131	0.191129	0.0422986	0.00187195
ENSMUSG00000009291	Pttg1ip	10	protein_coding	3426	5	A	32.3081	26.609	21.2647	19.4831	14.4002	12.542	12.8814	21.0558	13.8755	11.9364	10.2873	9.91359	9.06157	9.24353	24.0345	23.4987	22.8424	21.402	17.1547	14.2573	13.6025	2.59482	1.28064	0.863685	1.33447	0.714476	0.570483	0.447831	1.28013	0.116647	0.504787	0.852931	0.0223905	0.241081	0.410436	0.904816	0.203452	0.622402	0.085918	0.698495	0.795615	1.11686	-0.00121462
ENSMUSG00000009292	Trpm2	10	protein_coding	12323	4	A	0.280605	0.177143	0.102081	0.0716325	0.0438715	0.0843549	0.0731088	0.217414	0.117445	0.10578	0.0987421	0.103439	0.0885298	0.0615284	0.348972	0.266059	0.260849	0.178731	0.133012	0.105693	0.104312	0.0308416	0.0416902	0.0210274	0.0111268	0.0195606	0.0317337	0.0194498	0.0234494	0.00322869	0.0215323	0.00282625	0.019339	0.0250322	0.0161892	0.0193235	0.0479223	0.0259295	0.0108318	0.0150732	0.0228711	0.020237	-0.00149845
ENSMUSG00000009378	Slc16a12	19	protein_coding	4051	11	C	0.108901	0.100512	0.190208	0.161265	0.126413	0.113179	0.119381	0.113103	0.0668175	0.170739	0.149196	0.178545	0.199236	0.193667	0.0416623	0.0298931	0.0445721	0.0407011	0.0722356	0.105238	0.101663	0.0149718	0.0164654	0.0641105	0.105257	0.0430099	0.0311369	0.0283318	0.019178	0.0391099	0.0480579	0.0255024	0.0389988	0.102966	0.0351358	0.0179049	0.0145834	0.0190742	0.0232491	0.020013	0.0197394	0.0298761	-0.000208733
ENSMUSG00000009470	Tnpo1	13	protein_coding	8579	7	A	25.0263	28.2651	39.6187	34.9484	44.4899	46.4312	46.2156	28.1865	35.1346	44.06	59.4967	62.6082	58.7718	61.3025	24.5189	26.2959	26.2796	30.0825	32.243	37.6882	37.5891	1.3598	0.966715	8.61582	0.722283	1.45743	4.19717	3.37288	1.72	0.422655	1.288	1.68344	2.18209	1.8923	0.318813	1.98165	1.16162	2.2523	2.87729	1.47972	3.8295	0.365481	0.000635616
ENSMUSG00000009549	Srp14	2	protein_coding	1195	7	A	149.1	119.003	104.008	97.6078	82.3295	84.6931	77.4772	100.031	80.9862	76.0349	69.4108	68.0264	71.7809	75.1065	92.1141	93.3287	93.7837	90.6338	82.5081	73.412	68.998	18.2453	14.6041	2.74493	3.93039	3.11573	2.91832	1.86427	8.40309	2.85954	2.22039	0.602835	2.4764	5.56287	2.76726	1.48582	0.994122	3.70402	5.51569	2.9967	2.81351	1.01121	-0.000747448
ENSMUSG00000009566	Fpgs	2	protein_coding	3802	10	A	7.13949	9.94388	8.81652	16.3698	22.4058	27.5849	31.2072	6.66196	14.3122	18.7477	25.2965	31.8325	34.9091	31.9302	6.87824	7.29897	8.7457	11.8599	17.6655	23.2729	26.9493	0.225929	1.35946	2.0223	2.17422	1.60789	1.79137	2.85917	0.490081	0.297408	2.17638	0.881114	0.96475	0.620104	2.77345	0.443532	0.213715	0.437353	0.426796	0.943979	0.298717	0.746319	0.00187822
ENSMUSG00000009575	Cbx5	15	protein_coding	9006	7	A	8.86425	20.8428	38.7843	46.7099	63.6114	64.1639	65.8522	13.1867	52.3216	60.8586	66.8936	65.5617	60.1342	62.0688	9.0434	10.124	11.23	17.1445	35.0827	46.335	50.4459	0.976296	1.04765	6.81796	2.4276	0.565359	5.61369	3.07795	0.56249	1.26797	0.278273	2.91114	0.717843	2.96535	1.27647	0.503021	0.342933	0.625201	0.286277	1.07262	1.3559	1.25914	0.00156691
ENSMUSG00000009585	Apobec3	15	protein_coding	6083	7	A	75.4241	74.5419	75.6017	71.0156	58.2981	54.3448	50.8265	59.1822	64.7561	52.9136	41.0497	34.132	33.165	33.9322	62.0883	57.7277	56.5998	53.897	46.9525	40.7497	37.0118	4.81741	0.657012	3.04783	0.879753	1.07766	4.00906	1.83957	1.47481	2.35138	1.53562	0.793593	1.24015	0.479624	0.283395	0.192555	1.71489	1.84903	0.414722	0.679512	0.957825	0.327425	-0.000661264
ENSMUSG00000009621	Vav2	2	protein_coding	6915	5	A	33.0542	28.5896	21.065	21.2604	16.6679	16.3656	16.0752	39.2465	24.5755	21.6098	21.1307	18.3191	18.6795	18.6587	42.1356	39.3625	38.8389	41.938	29.323	24.3682	21.9119	1.50955	0.58947	3.10915	1.16461	0.702868	0.226487	0.387909	2.15853	1.20514	1.64355	0.885035	0.475753	0.541442	0.200663	0.732817	1.19594	2.37729	0.42599	0.226986	0.669281	0.675741	-0.000892771
ENSMUSG00000009628	Tex15	8	protein_coding	9622	8	A	2.60202	1.7659	2.30296	1.06086	0.91049	0.877297	0.823734	4.35986	1.18721	0.916475	0.873824	0.922876	0.902479	0.939761	4.93204	4.4292	3.66598	3.02838	1.65212	1.41579	1.3072	0.0615264	0.068985	0.798783	0.0641545	0.0770016	0.171655	0.172592	0.264791	0.170087	0.0554294	0.0581859	0.0620294	0.0680605	0.0185122	0.880119	0.413146	0.559066	0.0984042	0.184237	0.141518	0.0715977	-0.00152171
ENSMUSG00000009681	Bcr	10	protein_coding	6537	3	A	10.9356	10.5652	8.34035	9.46259	8.71521	8.59419	8.85274	8.31146	8.6392	8.21864	7.34227	6.87763	7.21287	6.7148	4.98698	4.97656	5.01795	4.81582	4.99149	5.09438	5.10836	0.568468	0.80798	1.09466	0.522501	0.440465	0.164058	0.868636	0.229986	0.0508982	0.120797	0.356253	0.18647	0.483453	0.195218	0.246799	0.340598	0.265795	0.293996	0.271609	0.165189	0.261452	-0.000255822
ENSMUSG00000009731	Kcnd1	X	protein_coding	5287	6	A	0.399681	0.318228	0.303819	0.228784	0.189529	0.166984	0.157504	1.29239	0.764829	0.537913	0.372251	0.340118	0.31434	0.318372	1.48302	1.23753	1.2246	1.14226	0.766095	0.566077	0.517162	0.0312857	0.0818658	0.0457778	0.043821	0.0248102	0.0577797	0.0327948	0.0283349	0.189125	0.0792669	0.00682114	0.0878806	0.0692603	0.0375765	0.0995562	0.121701	0.131524	0.0349091	0.0646773	0.0986639	0.0837612	-0.00126898
ENSMUSG00000009739	Pou6f1	15	protein_coding	6896	8	A	1.50715	1.20883	1.05398	0.930308	0.768796	0.594977	0.543677	1.71149	0.98722	0.881229	0.708727	0.680545	0.565164	0.541441	3.6846	3.11896	2.99665	2.60599	1.79494	1.50507	1.38065	0.0869967	0.0926041	0.182727	0.123129	0.0816494	0.158307	0.0741955	0.0975974	0.0272959	0.124021	0.094535	0.0805733	0.082707	0.0358516	0.149186	0.133893	0.4635	0.0628031	0.186591	0.136862	0.266512	-0.00136841
ENSMUSG00000009772	Nuak2	1	protein_coding	3920	5	A	28.0345	26.2968	18.4826	20.3713	13.4484	13.9441	15.2369	31.3174	17.9187	16.0663	16.9658	14.2137	13.8838	16.3704	32.5497	31.6079	32.779	30.2437	25.1029	21.469	20.5561	0.557943	0.882614	4.10484	1.00543	0.0505291	0.775821	1.11757	1.11201	0.376693	1.59202	0.528255	0.35787	0.158777	0.600785	1.40307	1.00545	0.97585	1.13315	0.247543	1.37609	0.765562	-0.000837946
ENSMUSG00000009863	Sdhb	4	protein_coding	2239	9	A	62.1181	61.9166	64.6225	81.1118	96.6738	106.361	107.822	45.4715	74.9942	85.0751	91.1266	100.384	104.239	103.726	41.1109	41.9378	43.936	46.4226	63.084	75.5418	82.3711	7.00132	5.00949	3.48988	6.8611	1.43828	6.88916	2.58567	0.624401	4.68525	1.91768	3.70004	1.74709	4.21117	3.3336	2.12725	1.04715	1.89918	3.24776	2.74272	4.33053	0.849587	0.000793828
ENSMUSG00000009995	Taz	X	protein_coding	5364	5	A	15.7832	16.0128	14.7375	13.3701	13.7199	12.7196	12.36	24.8383	19.1852	18.0061	16.1489	15.618	16.6524	16.766	30.7603	31.4806	33.072	31.9533	28.7022	25.2694	24.5002	1.02622	0.793977	1.37747	0.783762	0.330062	0.423161	0.667825	0.545645	0.92485	1.22709	0.215354	0.726932	1.02937	0.664688	0.342153	1.35305	1.9887	1.17536	0.360486	0.121282	0.381008	-0.000375146
ENSMUSG00000010021	Kif19a	11	protein_coding	4068	8	A	1.46751	1.25566	0.854759	0.926586	0.695261	0.559474	0.428903	1.30437	0.746225	0.597309	0.498328	0.360001	0.304754	0.274459	1.72088	1.49373	1.40105	1.09179	0.694238	0.482833	0.482516	0.174317	0.10386	0.381217	0.2076	0.131963	0.139423	0.0890911	0.20593	0.0612934	0.135809	0.0283774	0.0947739	0.0128434	0.074076	0.198605	0.0971482	0.184838	0.131711	0.032008	0.124568	0.108601	-0.00162501
ENSMUSG00000010044	Zmynd10	9	protein_coding	2129	6	A	0.746186	0.680403	0.446097	0.484526	0.184847	0.150274	0.154921	0.782726	0.399774	0.213579	0.0955802	0.0381922	0.0559527	0.093661	1.07928	1.0703	0.924289	0.776092	0.53872	0.365806	0.327563	0.0942437	0.027428	0.0868793	0.0451765	0.0191096	0.0269845	0.108691	0.0996204	0.20128	0.106008	0.071222	0.0112444	0.0237875	0.0868494	0.221797	0.170392	0.119684	0.180821	0.087653	0.0448989	0.0141881	-0.00247513
ENSMUSG00000010047	Hyal2	9	protein_coding	3293	1	A	2.48254	2.38879	1.73445	2.59013	2.61683	3.38272	4.3138	1.39285	1.18988	1.50788	1.9943	2.36411	2.5223	2.95596	2.47088	1.82618	2.26599	2.41933	2.77935	2.64828	2.95093	0.1979	0.137513	0.554912	0.182724	0.177254	0.363281	0.588178	0.200462	0.179961	0.177015	0.245634	0.121873	0.163898	0.205994	0.227477	0.174612	0.182844	0.213362	0.246454	0.104578	0.11163	0.000901905
ENSMUSG00000010048	Ifrd2	9	protein_coding	2637	7	A	11.0185	21.6608	23.4248	45.13	66.7514	81.2671	91.2386	12.0705	43.6999	63.0085	80.077	94.5179	106.279	96.8937	12.0515	16.3115	19.8009	28.4882	47.3977	62.6649	73.0057	1.06659	3.15746	2.60401	6.34156	2.97341	5.49732	6.69686	0.724553	1.58886	8.02294	1.30957	2.09512	2.02933	4.15158	0.811987	0.705501	1.32358	1.38915	1.23369	1.24582	1.11317	0.00232395
ENSMUSG00000010067	Rassf1	9	protein_coding	5845	1	A	7.18849	6.5757	4.9806	5.59515	4.55997	4.3542	4.41494	6.10979	4.16378	3.93197	3.74898	3.60018	3.55733	3.61892	6.64279	6.8696	7.34918	6.93776	5.62169	4.81752	4.66672	0.595587	0.411785	1.0573	0.193148	0.18411	0.42159	0.192568	0.110889	0.265326	0.34597	0.280516	0.0868675	0.0963027	0.162271	0.319772	0.180978	0.304992	0.0946833	0.0428221	0.0302212	0.315494	-0.000626543
ENSMUSG00000010095	Slc3a2	19	protein_coding	3529	7	A	30.973	35.1497	34.3334	46.5125	56.0036	59.5743	66.7711	21.0642	42.977	49.1573	54.8471	63.6268	66.6442	66.4516	15.8412	17.4903	19.4565	24.8786	35.62	44.4671	48.6921	2.24338	1.5904	4.25524	1.78806	0.803727	1.22875	3.94834	0.146792	0.172496	1.35604	0.416433	1.48145	1.70366	3.06746	1.34782	0.353942	0.539787	1.03477	0.56836	2.01487	0.417962	0.000971603
ENSMUSG00000010110	Stx5a	19	protein_coding	5808	5	A	26.4426	25.4292	21.6345	19.8483	15.8465	13.9145	13.3095	28.5975	20.0844	16.9347	13.4757	11.5268	11.0531	11.2835	26.9835	26.6171	25.5245	25.312	22.3971	18.067	16.5448	1.76658	1.151	1.46775	1.95459	0.31879	0.126366	0.664234	0.757489	0.223732	0.495251	0.423328	0.260126	0.245585	0.145896	0.446559	1.22516	0.985228	0.772251	0.31642	0.300489	0.428747	-0.0010035
ENSMUSG00000010122	Slc47a1	11	protein_coding	3383	12	A	0.401888	0.842986	1.0515	1.39846	2.08962	2.35256	2.33174	0.140928	0.258595	0.286226	0.319371	0.420418	0.542197	0.77415	0.355483	0.569961	0.758574	1.25364	2.37616	2.86402	3.54939	0.0444636	0.124757	0.0459668	0.348545	0.0553772	0.151531	0.0949831	0.0503185	0.0809769	0.0935833	0.0808708	0.186744	0.0833572	0.200506	0.0611079	0.174424	0.0919203	0.0603322	0.201548	0.0592888	0.133167	0.00168993
ENSMUSG00000010175	Prox1	1	protein_coding	8390	4	A	0.0621488	0.0668066	0.0318164	0.0238413	0.0124256	0.00677709	0.0199763	0.264825	0.116716	0.0597036	0.0548819	0.0347852	0.0239574	0.0442084	0.353445	0.365078	0.337814	0.225252	0.148749	0.0873234	0.061314	0.00854808	0.0244062	0.0118442	0.00949435	0.0116668	0.00654032	0.0173003	0.0273523	0.0173413	0.019296	0.00309201	0.0106437	0.0151832	0.00374128	0.0116301	0.0736631	0.0464244	0.0289659	0.0196971	0.0187646	0.00181976	-0.00217535
ENSMUSG00000010307	Tmem86a	7	protein_coding	1887	1	A	11.6629	8.84417	4.84676	4.86565	2.19471	1.38965	1.65745	6.69477	2.39196	2.20722	1.59642	1.16332	0.695452	1.01531	6.47947	5.52282	6.06402	4.84502	3.01492	2.14514	1.73693	0.453464	0.459776	1.06594	0.423736	0.175262	0.306168	0.241664	0.104562	0.11428	0.2488	0.13746	0.0643444	0.203236	0.239548	0.227604	0.32492	0.120381	0.131493	0.161699	0.20141	0.120897	-0.00278565
ENSMUSG00000010342	Tex14	11	protein_coding	5014	4	A	0.279569	0.161761	0.196343	0.160343	0.118958	0.104017	0.0804135	0.325916	0.163349	0.139197	0.0671877	0.0414967	0.0611977	0.0858843	0.313002	0.304951	0.267562	0.255966	0.14115	0.10863	0.0787592	0.0626812	0.0404145	0.033135	0.0253662	0.0502415	0.0395994	0.0278422	0.0442742	0.0379508	0.0554726	0.0154162	0.0190235	0.0587714	0.0531179	0.0331454	0.0486021	0.0519872	0.071504	0.0377189	0.015568	0.0288668	-0.00158556
ENSMUSG00000010376	Nedd8	14	protein_coding	604	9	A	252.476	241.586	241.737	301.036	313.609	342.244	351.363	135.727	219.081	255.528	261.544	270.589	285.952	282.597	147.726	153.801	160.138	163.238	208.68	237.266	240.167	32.1424	12.5913	22.446	12.1659	6.50824	19.8731	26.7687	3.48777	15.3906	9.47838	3.25149	2.66317	12.8619	12.9963	10.0372	5.3823	6.35076	7.98205	6.28357	4.01604	4.79728	0.00048674
ENSMUSG00000010406	Mrpl52	14	protein_coding	1109	10	A	20.5731	20.5155	21.0608	28.9957	29.4977	33.1106	33.4857	13.3629	16.2785	20.08	21.0201	23.514	29.9117	24.9996	11.7599	12.6685	17.4933	16.0606	18.883	23.4079	23.5581	2.16787	0.995583	0.722099	0.521361	0.919779	3.66317	1.76992	1.28257	1.03636	4.62126	1.35903	1.40051	0.468767	2.11073	2.15812	0.471077	1.5034	1.57236	0.39904	1.28408	1.23611	0.00065456
ENSMUSG00000010476	Ebf3	7	protein_coding	9227	4	C	0.733496	0.831467	0.867353	0.668135	0.619942	0.727491	0.572122	0.312169	0.172363	0.159828	0.136011	0.159711	0.186629	0.17177	0.0199255	0.0225412	0.0255483	0.0358843	0.0285286	0.0336174	0.0509976	0.15061	0.049607	0.0547327	0.0848369	0.105936	0.0839795	0.0349908	0.0562181	0.0285741	0.0157851	0.0334038	0.0513493	0.0651333	0.0204923	0.0133739	0.00533635	0.0100263	0.0241106	0.0180328	0.0026797	0.013052	-0.000447282
ENSMUSG00000010538	Tsacc	3	protein_coding	1112	1	A	2.25118	2.96031	2.58058	4.02985	4.36056	4.23172	4.23004	1.61709	2.98823	3.03828	3.98826	3.46819	4.85913	4.73835	1.96355	1.9855	2.14338	2.44169	3.75664	4.19578	4.64514	0.431386	0.388798	0.356103	0.482266	1.38642	0.639223	0.650631	0.192559	0.369478	0.515264	0.272122	0.305767	1.1067	0.108341	0.0881998	0.478019	0.290732	0.486506	0.453355	0.822676	0.561962	0.000622604
ENSMUSG00000010554	Mettl16	11	protein_coding	13817	3	A	3.06992	3.72341	4.62784	4.90085	6.89405	7.58125	7.8047	3.4884	7.15939	8.56335	9.85325	10.9258	10.8975	11.4487	3.01961	3.09587	3.42125	4.49343	6.54095	7.92745	8.63214	0.0787494	0.172021	0.436645	0.330905	0.269515	0.109471	0.506838	0.0486318	0.117682	0.554107	0.439633	0.227344	0.332452	0.494761	0.127099	0.126584	0.0349629	0.22897	0.0310461	0.117453	0.159217	0.00112152
ENSMUSG00000010609	Psen2	1	protein_coding	4332	5	A	17.0182	15.3578	10.9714	11.8935	8.73668	8.83143	9.57046	14.7725	11.353	10.8749	11.5909	11.7751	11.6716	11.2203	18.7467	17.6222	18.0747	17.4103	14.9287	13.5355	12.7081	1.32269	0.801285	2.40621	0.726981	0.201088	0.585856	0.943831	0.421481	0.412176	0.688559	0.88493	0.52732	0.662895	0.364903	0.823567	0.608708	1.24569	0.263368	0.267895	0.401281	0.450649	-0.000741977
ENSMUSG00000010660	Plcd1	9	protein_coding	3093	4	A	0.60405	0.574467	0.496274	0.419583	0.25859	0.27619	0.252388	0.0534773	0.0451395	0.105477	0.0207938	0.0798648	0.0733774	0.0416344	0.193513	0.123785	0.117659	0.0770737	0.0612932	0.124949	0.111645	0.0992576	0.0124139	0.369497	0.101104	0.0611426	0.120555	0.0559432	0.0205627	0.049922	0.0243891	0.00380316	0.00922304	0.0277491	0.0365581	0.086468	0.0359539	0.0441302	0.0201354	0.0146515	0.0849787	0.0358531	-0.00132698
ENSMUSG00000010663	Fads1	19	protein_coding	3456	1	A	1.59446	2.12369	2.98104	4.65327	5.61462	6.03221	6.53458	1.13916	2.67771	3.10852	3.06534	3.7044	3.73672	3.10393	0.456402	0.417225	0.622315	0.786054	1.68211	1.88915	2.09554	0.453646	0.0696695	0.493261	0.328245	0.229323	0.317914	0.370969	0.15128	0.270567	0.205689	0.0763343	0.164672	0.476246	0.152051	0.107188	0.0744516	0.00566677	0.11008	0.289234	0.113236	0.0706859	0.00149273
ENSMUSG00000010721	Lmbr1	5	protein_coding	5850	12	A	0.380872	0.404921	0.608415	0.533446	0.648976	0.569534	0.704901	0.684774	1.01849	1.18249	1.0855	1.28696	1.12081	1.27483	0.64057	0.501046	0.756388	0.727995	0.910744	1.03813	1.11185	0.0566379	0.112591	0.0227751	0.0939373	0.189295	0.120403	0.0202556	0.0955537	0.127642	0.0964358	0.134711	0.147305	0.106649	0.239331	0.0611704	0.0823354	0.120856	0.0943333	0.0298986	0.108972	0.0810997	0.000545396
ENSMUSG00000010751	Tnfrsf22	7	protein_coding	4217	12	A	1.10744	1.14694	1.14491	1.03356	1.28103	1.37135	1.73243	1.75161	1.76845	1.84444	1.8846	2.14486	2.29028	2.10806	1.053	1.18707	1.18178	1.197	1.27315	1.25262	1.37277	0.100512	0.176232	0.16606	0.0752515	0.0799904	0.173516	0.140931	0.061491	0.146299	0.124774	0.0597065	0.203462	0.119445	0.0245181	0.100128	0.0986364	0.15724	0.0821815	0.198705	0.076751	0.0221913	0.000598801
ENSMUSG00000010914	Pdhx	2	protein_coding	3930	3	A	7.18003	8.45606	9.7681	11.0033	13.3414	14.6973	14.8521	4.73643	8.51224	10.6135	11.8029	12.8788	12.4885	13.4395	5.19816	5.79561	6.07452	6.53059	9.47828	10.8123	12.0717	0.738904	0.24352	0.302301	0.651071	0.458641	0.454949	1.01736	0.426526	0.161477	0.563945	0.692206	0.27719	0.677832	0.544462	0.158213	0.633483	0.317452	0.14225	0.166148	0.214301	0.146847	0.000845675
ENSMUSG00000011114	Tbrg1	9	protein_coding	3901	5	A	28.1606	24.6122	21.9747	23.3284	20.7452	21.4695	20.7461	15.0928	12.5716	12.2108	11.8719	12.2933	12.8031	12.4977	21.2431	19.5582	18.3514	15.8092	15.0027	14.4123	14.366	2.43119	1.20379	1.71011	0.75872	0.409786	1.08461	1.05005	0.285177	0.397151	0.40239	0.717182	0.915173	0.397029	1.02565	0.697303	0.178196	0.483432	0.399495	0.145196	0.699171	0.259785	-0.000331775
ENSMUSG00000011148	Adssl1	12	protein_coding	1861	5	A	36.6935	29.4729	24.268	24.0158	18.2487	15.1125	15.7838	40.4592	25.3202	19.3316	14.7239	12.9613	12.9172	11.7017	49.4	49.1558	50.3443	52.6095	33.8723	26.6886	22.2179	2.19407	1.96545	0.975985	1.28198	1.00634	0.873805	1.1087	0.972915	1.34953	2.37627	1.25476	0.672333	0.704084	1.06375	3.09298	0.819955	1.03081	2.24137	1.43332	0.88143	1.106	-0.00110904
ENSMUSG00000011179	Odc1	12	protein_coding	2547	7	A	30.7786	26.9113	29.7433	42.5365	58.8071	69.9937	66.9855	32.5549	52.11	63.3813	77.7543	87.0427	89.9877	89.8009	46.1767	47.3578	44.4375	39.6188	42.5482	54.6295	59.398	1.86424	1.95573	3.0893	3.86132	2.87583	2.45062	3.22085	2.22063	2.24246	1.5539	0.790496	0.743056	1.84432	1.1376	1.04292	5.89879	5.05685	1.14634	1.7952	2.36025	1.02711	0.00129645
ENSMUSG00000011254	Thg1l	11	protein_coding	3015	10	A	7.10962	9.63257	11.0792	14.7029	19.8056	22.0478	21.433	6.44621	13.9186	17.0666	19.4555	21.8679	22.4734	23.908	6.34332	7.50872	7.99548	9.46944	13.5584	16.0989	16.5195	0.345453	1.0821	0.916451	0.970348	0.681216	0.467413	1.03219	0.387858	0.968613	0.775973	0.596916	0.443496	0.472216	0.35057	0.298957	0.196929	0.560512	0.312207	0.265027	1.12332	0.176332	0.00128109
ENSMUSG00000011256	Adam19	11	protein_coding	7115	5	B	32.3049	35.9962	33.1484	36.0586	31.6303	31.1655	30.9538	63.1153	51.2438	42.9016	32.5579	26.8352	26.7711	24.6317	37.4337	38.4662	40.0389	37.7608	37.7302	35.9494	34.8826	1.78509	1.14538	1.62305	2.37584	0.623726	0.979062	0.750784	1.65955	1.91716	0.957055	0.893652	0.312036	0.678932	0.298356	0.508455	0.823957	0.879068	0.298952	0.89054	0.58498	0.954297	-0.000213526
ENSMUSG00000011257	Pabpc4	4	protein_coding	4027	10	A	9.54075	14.0691	14.1582	19.9587	25.8008	28.9093	31.5145	11.195	21.8442	27.4233	33.3571	38.7032	42.8843	38.7957	10.6158	11.4376	12.9297	14.8167	19.7007	24.8769	25.4622	0.159002	1.03433	0.705555	2.05739	1.0173	2.11753	2.36067	0.3161	0.35479	0.993558	1.03951	1.72401	3.3693	2.03812	0.949932	0.68973	1.32823	0.788273	0.668234	0.752146	0.48785	0.0013458
ENSMUSG00000011632	Pinlyp	7	protein_coding	843	5	A	39.1368	33.7995	23.3268	25.9013	12.4955	11.2209	10.6247	30.6558	21.6506	16.4177	12.5696	10.0833	9.39419	9.59534	21.6503	24.328	24.6105	19.667	20.0807	14.0976	13.4261	6.45396	1.26585	4.68232	3.27277	1.61174	1.42161	0.0990718	1.84671	1.90465	1.311	0.431972	0.574327	0.888333	0.992228	1.75507	0.831543	1.57907	2.11547	1.0254	1.91895	2.0083	-0.00185589
ENSMUSG00000011751	Sptbn4	7	protein_coding	9563	4	A	0.10873	0.0870122	0.0638661	0.079574	0.0559494	0.0447613	0.0519016	0.120426	0.0776912	0.063185	0.0723183	0.0588547	0.0854202	0.06822	0.101835	0.119876	0.106973	0.111305	0.0680537	0.0829292	0.0677693	0.0410679	0.0192822	0.00629153	0.0243519	0.0218143	0.0332512	0.0076977	0.00726627	0.0412011	0.0156451	0.0329769	0.0110102	0.00937249	0.0197599	0.0171877	0.0281759	0.020289	0.0237209	0.0233566	0.0147157	0.0102572	-0.00104369
ENSMUSG00000011752	Pgam1	19	protein_coding	1831	1	A	1.86401	2.70878	3.19257	3.68243	6.71369	5.48399	6.13823	2.73976	6.16367	6.43934	6.43657	6.86364	7.25911	7.77774	1.27864	1.54929	1.69059	1.96389	3.56815	4.64397	5.18416	0.391539	0.556151	0.358452	1.46596	0.522381	1.27865	1.02153	0.0769929	0.47767	1.82982	0.0327696	0.905206	0.433934	0.487768	0.141978	0.331354	0.262621	0.344165	0.430379	0.196968	0.190167	0.00127385
ENSMUSG00000011832	Evi5l	8	protein_coding	8524	8	A	2.72984	2.79152	2.23774	2.35535	1.45659	1.32354	1.22672	1.9061	1.36221	0.902318	0.684177	0.564795	0.560389	0.579178	3.1178	3.30853	3.18203	3.20932	2.52782	1.9183	1.69787	0.29875	0.167697	0.320261	0.317286	0.0763869	0.093527	0.0712633	0.0869499	0.0316448	0.0643012	0.027348	0.110088	0.0985806	0.0118	0.199167	0.176844	0.148067	0.115744	0.0987615	0.125672	0.155974	-0.00126105
ENSMUSG00000011877	Git1	11	protein_coding	4838	10	A	19.2286	19.836	15.5235	24.5054	28.2816	31.9987	36.6165	16.8499	21.6191	25.129	29.3273	33.8269	35.4844	31.8013	16.9669	16.3094	17.4729	19.0714	23.4546	27.9224	31.0462	1.44153	2.32346	3.77484	1.70375	0.78769	2.58771	4.18128	0.823003	0.870319	3.17725	1.03115	0.190858	1.14575	2.71075	1.09967	0.188137	0.560879	0.894272	1.24904	0.342153	0.315651	0.000970855
ENSMUSG00000012017	Scarf2	16	protein_coding	3302	12	A	0.677417	1.0309	0.856526	1.59845	1.50331	1.81231	2.33923	0.228361	0.237825	0.20334	0.306115	0.429286	0.447485	0.398571	0.849566	0.845274	1.09169	1.28932	1.5474	1.95903	1.87489	0.0220338	0.217235	0.368416	0.278149	0.275137	0.256537	0.437804	0.0240259	0.0363913	0.0798008	0.0608144	0.0907953	0.121007	0.0322599	0.0892868	0.19171	0.370585	0.133617	0.175857	0.109187	0.158394	0.00129719
ENSMUSG00000012076	Brms1l	12	protein_coding	2566	10	A	9.24187	11.6219	13.9831	15.0524	16.6285	17.1954	18.1659	12.7265	14.6462	15.1179	14.6741	14.6992	14.8266	17.3369	14.1953	13.8153	14.732	14.9112	17.8609	19.8548	20.1503	0.167771	0.763174	1.12043	0.433938	0.732184	0.532735	0.666685	0.584509	0.202709	0.29559	0.955989	0.578089	0.266013	1.37971	0.490859	1.31202	0.497736	0.353835	0.416826	1.13278	0.64715	0.000626659
ENSMUSG00000012123	Aim1l	4	protein_coding	6942	12	D	0.426372	0.427101	0.339568	0.380126	0.496069	0.560225	0.577222	0.768185	0.665173	0.653399	0.665926	0.573471	0.597735	0.487273	0.513753	0.559909	0.528334	0.500031	0.595565	0.526485	0.501875	0.0523746	0.0745075	0.12582	0.0660594	0.0292765	0.0958208	0.103761	0.106407	0.0391441	0.0897956	0.0220821	0.0498708	0.0226628	0.027919	0.0530189	0.0635747	0.044122	0.0820802	0.0828662	0.0515371	0.105716	0.000562908
ENSMUSG00000012126	Ubxn11	4	protein_coding	4742	1	A	1.53177	1.74265	1.16679	1.56261	1.9334	1.98283	1.90083	3.5498	3.56417	3.76805	3.97665	4.39057	4.92101	4.97145	4.9803	4.98323	4.77654	5.21121	5.5287	6.16292	5.81657	0.105818	0.127394	0.186502	0.170582	0.293812	0.218011	0.0470762	0.417794	0.249719	0.213523	0.335831	0.374664	0.571858	0.280037	0.25406	0.38162	0.238961	0.353752	0.263807	0.319146	0.28979	0.000369887
ENSMUSG00000012428	Steap4	5	protein_coding	3155	4	A	1.30465	0.71377	1.13512	0.210798	0.0804384	0.0541075	0.128331	0.020046	0.012909	0.0203767	0	0.0210178	0.00686724	0.00614523	0.0985223	0.077138	0.0953199	0.058072	0.025912	0.0244031	0.00438601	0.794577	0.212775	1.4307	0.0520719	0.0801995	0.0583538	0.131877	0.0206296	0.022359	0.0206077	0	0.0201943	0.0118944	0.0106439	0.0143132	0.0344052	0.0474519	0.0262544	0.0152859	0.00967179	0.0075968	-0.00381599
ENSMUSG00000012429	Mplkip	13	protein_coding	2672	3	D	17.449	17.9024	22.5689	18.9665	17.9014	15.8972	16.0981	8.69263	10.4588	12.5095	12.3802	11.7542	12.2163	12.4128	9.73872	10.0942	10.3501	11.6759	11.7715	11.7149	11.5705	1.07951	2.35654	3.3663	1.58263	0.991108	1.23409	0.95572	1.13892	0.349513	0.197604	1.05755	0.707344	0.224736	0.852364	0.704323	0.370496	0.432305	1.71951	0.575544	1.64253	0.650293	-0.000341626
ENSMUSG00000012640	Zfp715	7	protein_coding	5119	5	A	15.1578	14.3039	16.2166	11.1503	9.56358	8.78024	8.45389	20.9216	14.6357	12.5993	10.4754	9.41783	9.13003	9.73257	20.1031	19.9078	19.6867	18.7373	16.3008	12.9646	12.1248	0.68266	1.60871	3.36715	1.34187	0.648393	1.08943	1.04005	0.371118	0.35786	0.151657	0.621511	0.475017	0.356241	0.296617	1.93884	0.412313	1.6633	0.516564	0.717314	0.3332	0.245173	-0.000930597
ENSMUSG00000012705	Retn	8	protein_coding	1579	4	A	1.4299	0.746279	3.56036	0.251955	0.0575991	0.0924664	0.183894	0.0803828	0.0248653	0	0.0244584	0.0418005	0.011636	0	0.0925227	0.0997674	0.101764	0.0463737	0.0440117	0.0242673	0.0568607	2.33658	1.144	6.11468	0.1212	0.0997645	0.160156	0.255893	0.0416215	0.0215789	0	0.021333	0.0459703	0.0201542	0	0.0219874	0.0882204	0.0367907	0.0528898	0.0221637	0.0420322	0.0158127	-0.00412256
ENSMUSG00000012819	Cdh23	10	protein_coding	16939	6	A	0.378602	0.370887	0.187228	0.171387	0.111503	0.098533	0.0800927	0.353096	0.212403	0.180425	0.13183	0.113753	0.101983	0.109763	0.375253	0.345644	0.3698	0.269877	0.196965	0.193482	0.12479	0.0559361	0.0326951	0.0860599	0.0565322	0.0228321	0.0233162	0.0274642	0.0419847	0.0340671	0.024322	0.00459746	0.0143935	0.0242744	0.0041821	0.0144961	0.015474	0.0595492	0.0173488	0.0364348	0.0336084	0.0230546	-0.00219098
ENSMUSG00000012848	Rps5	7	protein_coding	1734	9	A	1052.91	1208.36	1064.01	1490.48	1407.65	1488.09	1622.19	800.866	1208.63	1306.56	1422.21	1497.75	1601.88	1571.63	863.459	926.927	1000.2	1039.28	1272.49	1400.75	1461.3	145.846	30.7468	184.638	50.0657	7.57642	94.8885	166.904	11.4561	65.5531	110.454	43.1078	8.37565	34.2932	54.7924	43.0962	2.26069	45.988	62.8708	55.1348	31.6361	19.2728	0.00045724
ENSMUSG00000013033	Adgrl1	8	protein_coding	8587	3	A	3.08931	4.08565	3.95773	5.90555	7.17956	7.90837	8.96648	4.18578	7.29382	8.28971	9.16831	10.9429	11.052	10.1082	5.88827	5.98975	6.29183	6.31528	7.68885	8.49834	9.48797	0.304341	0.10815	0.473031	0.614026	0.485664	0.100988	0.591576	0.338165	0.451252	0.694207	0.239921	0.315429	0.822962	0.149732	0.20427	0.280018	0.329383	0.503695	0.220242	0.484726	0.616467	0.0012474
ENSMUSG00000013089	Etv5	16	protein_coding	4103	6	A	0.503614	0.341135	0.188471	0.201532	0.139013	0.0978549	0.0933015	0.751503	0.242973	0.254705	0.18191	0.101078	0.10338	0.0610359	0.607416	0.486134	0.429573	0.317706	0.118182	0.0708171	0.111964	0.0767433	0.0488747	0.0856523	0.064659	0.0858384	0.0132637	0.0435489	0.0939425	0.00531838	0.0774341	0.0477822	0.0641989	0.0381322	0.0295651	0.0706083	0.0896643	0.0618371	0.0662738	0.0477941	0.0270393	0.0354135	-0.00234369
ENSMUSG00000013150	Gfod2	8	protein_coding	4608	12	A	1.19598	1.18849	0.987237	1.18175	1.4081	1.5118	1.70173	1.07694	0.937309	0.979565	1.06792	1.1066	1.33675	0.963538	0.93447	0.98319	0.745274	1.15186	1.15606	1.13297	1.28976	0.126649	0.0773597	0.237271	0.0368723	0.0987638	0.202591	0.127091	0.0575734	0.165264	0.204603	0.0797937	0.194466	0.0835311	0.105693	0.0652851	0.120542	0.0978845	0.120254	0.164768	0.0197901	0.0231998	0.000570739
ENSMUSG00000013155	Enkd1	8	protein_coding	3659	3	A	2.1715	3.54335	3.79568	6.98616	9.1932	10.4071	10.6823	2.66053	6.63752	8.28439	8.71851	10.069	10.8253	9.92949	2.44412	2.26315	2.90763	4.17831	6.66284	9.61804	10.8985	0.34896	0.270578	0.870279	1.08731	0.513026	1.06549	1.50777	0.197439	0.14277	1.4193	0.321196	0.77352	0.468135	0.680127	0.226896	0.18267	0.0280038	0.306185	0.312159	0.459983	0.378947	0.00174378
ENSMUSG00000013160	Atp6v0d1	8	protein_coding	1793	7	A	112.15	85.6445	65.9043	61.7438	43.5986	40.3238	39.7893	78.5434	52.6329	44.3079	37.5371	33.084	33.3552	30.7943	85.8207	80.4703	77.4588	68.9063	53.3656	45.1224	39.7648	7.232	2.07628	4.99335	2.31525	2.68773	2.39284	2.24564	1.18383	1.93966	2.31819	1.72052	1.55673	1.65848	2.29373	1.23814	2.84844	2.42131	2.00976	1.51185	0.981249	0.498863	-0.00129657
ENSMUSG00000013236	Ptprs	17	protein_coding	6970	7	A	31.7591	43.3606	36.733	53.191	58.1019	57.993	60.2141	36.5052	52.4539	54.1152	58.0729	64.9586	69.5619	61.143	39.4928	41.7687	48.0066	51.0281	60.7674	66.6915	68.2964	1.07936	4.27367	8.68675	5.88574	2.8001	3.43248	4.15574	3.29546	1.80414	4.54196	1.78021	2.17936	5.38434	3.10782	1.74099	1.68889	2.75464	3.93322	2.70862	0.33928	1.29459	0.000637815
ENSMUSG00000013418	B4galnt2	11	protein_coding	1722	1	A	0.549303	0.657658	0.934963	0.944242	1.67469	1.81445	1.83145	1.06197	1.83702	2.26491	2.50258	2.73244	2.81032	3.26559	1.11362	1.17001	0.998784	1.32149	1.80172	2.58734	2.47463	0.180258	0.166395	0.167061	0.162617	0.297478	0.0569756	0.326697	0.266928	0.153655	0.163936	0.190595	0.291236	0.60273	0.153866	0.330926	0.152171	0.137624	0.150663	0.208479	0.628629	0.243601	0.00150033
ENSMUSG00000013419	Zfp651	9	protein_coding	7063	6	B	0.4186	0.395505	0.221803	0.271847	0.208028	0.210719	0.238405	0.24871	0.17149	0.0954482	0.158104	0.304941	0.326224	0.324551	0.289322	0.250574	0.252788	0.241401	0.176637	0.274537	0.228626	0.0266988	0.0673866	0.139274	0.126715	0.07529	0.0629692	0.0955801	0.00364987	0.0219495	0.0219397	0.0237906	0.044977	0.109154	0.011494	0.0284067	0.0304325	0.0258231	0.0699158	0.0198542	0.00978555	0.0400158	-0.000740773
ENSMUSG00000013483	Card14	11	protein_coding	4605	6	A	0.291906	0.242894	0.204582	0.172073	0.121842	0.088075	0.104954	0.447533	0.258563	0.263213	0.156373	0.202285	0.204602	0.12286	0.761903	0.727411	0.725736	0.76508	0.376787	0.277323	0.26373	0.0971683	0.0853478	0.0970237	0.0127092	0.0183182	0.0500726	0.0290519	0.120855	0.0843502	0.0287908	0.0322175	0.0673645	0.0421916	0.0403961	0.055962	0.125558	0.0798519	0.0908148	0.0627121	0.0737971	0.0534129	-0.0015884
ENSMUSG00000013629	Cad	5	protein_coding	8183	7	A	17.4919	22.8166	20.039	32.9211	51.3345	54.9411	63.8667	26.1497	48.9112	60.0037	77.2166	90.9708	92.9813	80.0743	34.8199	33.0756	30.8003	31.2861	44.0991	55.3087	62.9908	1.00905	1.64104	3.08466	4.00186	3.7806	3.77428	2.86578	1.53672	1.75647	5.19327	2.78667	1.30989	7.76836	2.6763	0.927152	1.30208	1.12911	1.7721	1.51475	1.79624	1.01	0.00170251
ENSMUSG00000013663	Pten	19	protein_coding	11507	5	A	37.0214	35.7405	47.0611	33.8138	29.2079	26.4738	25.0408	36.963	29.6083	27.6901	27.667	26.0645	22.9255	21.6204	26.018	27.9448	26.9501	26.4302	24.405	23.3907	21.6442	1.82441	2.54299	10.4963	1.82781	0.773435	1.82847	1.90002	1.96632	0.528054	0.548072	1.54991	0.345546	1.44843	0.364871	2.29189	2.07015	1.42251	1.94641	0.857438	2.12979	0.77077	-0.000749806
ENSMUSG00000013698	Pea15a	1	protein_coding	3861	6	A	0.226188	0.149241	0.324821	0.120538	0.103373	0.0622501	0.0957507	0.562185	0.400667	0.318793	0.249363	0.345729	0.236116	0.263439	0.361986	0.481567	0.328415	0.385131	0.256026	0.236054	0.250912	0.0992396	0.103126	0.239961	0.0555068	0.0261211	0.0302792	0.077453	0.0380832	0.0296921	0.0527989	0.0896979	0.165534	0.0933754	0.10794	0.0980679	0.024999	0.0794645	0.11292	0.0549564	0.0265841	0.0696922	-0.00147854
ENSMUSG00000013701	Timm23	14	protein_coding	1786	12	A	1.15891	1.12005	1.18739	1.37055	1.70873	2.0715	1.87169	0.750023	1.0523	1.06746	1.36834	1.87679	1.47813	1.64832	0.440068	0.52593	0.924358	0.791615	0.964576	1.04337	1.03685	0.446756	0.0595186	0.0556837	0.205299	0.129277	0.343726	0.0723476	0.571738	0.149032	0.0737705	0.070782	0.111338	0.0764323	0.234745	0.11753	0.0836695	0.0718281	0.0500407	0.227595	0.0773285	0.138813	0.000778138
ENSMUSG00000013707	Tnfaip8l2	3	protein_coding	1122	3	A	21.2024	15.1917	9.55698	9.1721	4.93893	4.47915	4.68634	33.5077	21.3362	19.6601	17.0378	13.4948	13.2089	12.3905	41.9971	41.1934	40.3106	37.3262	26.3256	19.8318	16.8963	1.9455	0.9585	1.194	0.860706	0.673148	0.587838	1.21702	0.909314	0.80988	1.92156	0.687908	0.981618	2.16604	0.629854	1.83575	1.65879	3.03843	1.22975	1.90145	0.53045	1.06193	-0.00199701
ENSMUSG00000013736	Trnt1	6	protein_coding	4413	10	A	17.9517	18.5148	26.4771	24.3568	33.5504	33.424	32.8468	16.065	21.3421	28.1729	35.6206	40.19	38.0173	42.6137	16.2201	18.4262	18.3178	19.4295	24.3009	28.622	29.6201	0.387574	2.74493	6.3277	3.14399	0.563032	2.90181	3.86988	0.649796	0.953453	0.519735	1.43462	1.27532	1.44255	1.50158	1.00241	0.518413	1.38858	1.49972	1.75378	1.77781	0.705149	0.000714447
ENSMUSG00000013822	Elof1	9	protein_coding	1702	7	A	45.0969	51.2952	48.5562	72.2858	74.7619	79.8191	83.0745	25.0577	45.225	45.8952	45.2053	44.4778	47.8602	46.2636	24.9298	26.0564	27.318	30.009	40.241	44.9403	49.549	6.55529	1.68026	9.02558	1.76666	3.20142	4.60584	8.71889	1.79103	2.02044	1.33199	0.742498	1.17901	1.3352	0.81327	2.15497	2.09317	0.310334	1.33211	1.9857	1.94369	1.14332	0.000720947
ENSMUSG00000013846	St3gal1	15	protein_coding	4985	5	A	27.7994	22.8876	17.2256	13.507	7.07624	5.82769	5.57052	25.1981	14.5823	10.3028	7.65841	4.9193	4.26518	3.54717	31.2834	30.0922	28.7203	26.0531	18.4434	12.7701	10.2361	0.560105	1.52258	0.49323	0.21795	0.437271	0.297054	0.196782	1.30959	0.901202	0.282024	0.141195	0.219774	0.0900217	0.161254	1.5026	0.172082	0.859025	0.464593	0.175559	0.579465	0.160394	-0.00225395
ENSMUSG00000013921	Clip3	7	protein_coding	3935	4	A	0.143384	0.0862216	0.10315	0.0773835	0.0464026	0.052974	0.0460277	0.0369766	0.0096053	0.0166926	0.00981442	0.0145753	0.031236	0.0168899	0.517757	0.467639	0.400587	0.270394	0.171328	0.147054	0.164696	0.051295	0.0509506	0.0738917	0.0443797	0.0223562	0.0292144	0.0190056	0.00740662	0.0166369	0.0165225	0.00856029	0.0138573	0.0169389	0.0180369	0.0176437	0.0496132	0.0293569	0.0549043	0.0486548	0.0341306	0.0249276	-0.00149894
ENSMUSG00000014030	Pax5	4	protein_coding	8853	7	A	112.283	110.355	107.283	96.3922	85.826	80.8618	79.141	192.134	146.505	116.567	95.2412	82.9724	77.1766	74.5948	136.208	138.465	139.894	122.555	105.609	89.0507	83.9052	4.67191	0.752761	2.7921	2.47618	2.20263	4.61764	2.55897	4.72386	5.53005	4.23308	0.865736	1.03297	2.60052	1.51885	1.2002	3.45681	3.30566	0.651989	0.588195	0.824029	2.10517	-0.000555422
ENSMUSG00000014074	Rnf168	16	protein_coding	4462	10	A	9.31001	11.6046	17.1553	18.0364	19.451	20.5926	20.1684	8.94253	13.8561	15.3216	16.5766	15.3577	15.2313	17.0768	7.36929	7.38369	7.33017	8.4424	12.3525	14.6276	15.5618	0.229292	0.63804	3.55311	0.299312	0.528567	0.20679	1.10946	0.417622	0.767279	0.788401	0.435462	0.500026	0.551298	0.474469	0.0496164	0.156263	0.4288	0.295169	0.160814	0.572515	0.354835	0.000672077
ENSMUSG00000014075	Tctex1d2	16	protein_coding	2385	1	A	4.77005	4.00058	5.38458	4.04336	4.5536	3.86799	3.66932	3.51302	3.78641	3.59656	3.40222	3.37252	3.89023	3.5899	3.01569	3.43661	3.02725	2.80226	2.71885	2.7264	2.62407	0.162155	0.607836	0.973531	0.349653	0.299987	0.337781	0.409193	0.650504	0.152551	0.304962	0.135463	0.343665	0.189282	0.198194	0.48395	0.162147	0.047716	0.216671	0.0591266	0.246282	0.288714	-0.000387156
ENSMUSG00000014195	Dnajc7	11	protein_coding	4863	7	A	169.961	150.427	158.325	128.374	112.155	106.04	92.1136	133.383	108.94	88.8037	69.1704	63.3786	62.3375	67.1755	139.153	141.216	139.82	131.56	114.886	94.331	89.8709	17.5201	18.5236	20.611	17.2254	5.12295	6.05777	6.53935	1.79614	3.55065	6.61463	1.35593	0.860934	2.19882	1.18358	4.56258	4.88216	2.8498	0.648199	1.39716	3.30038	1.75254	-0.000848768
ENSMUSG00000014226	Cacybp	1	protein_coding	2390	9	A	45.0607	56.6255	93.6602	91.9284	125.573	138.078	134.243	29.4324	73.2313	96.6861	105.224	120.809	118.018	120.232	23.8975	27.8729	30.2924	39.5536	64.0193	78.5888	87.1191	4.3276	7.22552	26.9656	10.9458	0.725541	5.04107	10.6987	2.44814	3.70617	6.64749	4.63328	0.453048	1.50296	3.69815	1.11757	0.338183	1.64366	0.624098	1.6496	6.35377	4.26955	0.00115116
ENSMUSG00000014294	Ndufa2	18	protein_coding	572	9	A	102.222	100.426	83.5802	126.722	120.761	134.778	147.62	53.9815	79.293	96.5825	111.544	111.356	127.609	120.922	66.6739	72.1321	72.3951	74.341	90.9302	107.88	110.91	14.5382	5.08219	17.2668	10.1739	2.63286	11.3286	21.6201	1.58835	3.69875	16.9626	5.66158	5.2088	5.45749	6.18247	3.46833	3.04538	5.62508	2.00487	7.86196	2.17179	2.81619	0.000544104
ENSMUSG00000014313	Cox6c	15	protein_coding	3567	10	A	19.5647	20.4374	29.2238	28.9357	34.3006	37.9197	33.4102	18.1339	32.7961	35.1556	36.1321	37.9165	39.4719	40.4461	15.0235	16.6095	17.0806	19.0189	26.9016	30.8056	32.8027	1.50192	1.55996	6.43863	2.74242	1.72839	0.506145	1.17774	1.00271	3.68897	1.72464	0.670316	1.37766	2.95097	0.761453	0.164047	0.671113	0.208487	0.844937	0.542827	1.10881	1.19042	0.000615458
ENSMUSG00000014353	Tmem87b	2	protein_coding	8395	1	A	3.52825	3.61748	3.54666	2.60327	2.53554	2.30703	2.20862	5.16145	3.86792	3.50497	3.26907	3.2223	3.09129	3.47041	5.07531	5.23277	5.0684	4.99074	4.45105	3.78017	3.35311	0.371862	0.199197	0.357683	0.147406	0.16084	0.144132	0.232083	0.122126	0.211692	0.156687	0.29931	0.0700515	0.0595137	0.122018	0.327212	0.237539	0.241642	0.412374	0.344499	0.104208	0.121785	-0.000746974
ENSMUSG00000014355	Anapc1	2	protein_coding	16714	10	A	11.61	14.1559	17.2451	18.8995	24.114	24.5916	25.1589	13.8088	23.199	24.5974	26.7991	28.0819	26.52	26.2104	12.4137	12.7603	12.9101	14.3781	18.5328	20.8612	22.597	0.389765	0.755678	0.73189	0.148024	0.407624	1.04177	0.519004	0.525961	0.117505	1.04005	0.394894	0.555897	1.15328	0.252748	0.490422	0.412149	0.490003	0.423072	0.367221	0.129747	0.14803	0.000840155
ENSMUSG00000014444	Piezo1	8	protein_coding	9935	10	A	7.73148	8.62232	7.32425	10.3725	12.3779	13.7732	14.668	10.2739	12.9406	13.5199	15.3086	17.2906	18.4851	16.3763	12.9752	11.9977	12.0601	12.696	13.2989	15.6667	16.9528	0.267273	0.938832	1.51833	1.69169	0.896597	0.457999	1.21532	0.77814	0.966851	1.68725	0.562192	0.297054	1.05814	0.952414	0.709055	0.725126	0.37298	0.833641	0.00603785	0.587761	0.781874	0.000892178
ENSMUSG00000014453	Blk	14	protein_coding	2475	9	A	157.804	153.723	115.188	121.302	85.1412	77.6964	76.8019	151.124	119.248	99.1748	75.837	62.3467	62.4816	60.1966	293.931	286.395	292.756	287.005	225.071	175.696	155.535	11.2363	6.76644	21.5559	1.45568	1.51379	1.97965	1.88785	4.55047	4.08293	2.15074	1.38132	1.33464	2.77617	1.40163	7.63541	9.65189	10.5305	0.521953	4.53937	4.35454	1.90492	-0.00104559
ENSMUSG00000014470	Rnf166	8	protein_coding	1985	5	A	48.1097	40.5457	29.9447	34.345	26.3231	26.6472	29.735	31.6497	22.7174	22.1668	21.6324	21.8654	23.7995	23.5273	36.5682	34.9529	36.4936	32.3119	27.1717	25.7916	23.493	4.07946	1.43728	6.41128	1.99335	0.381108	1.07736	3.21518	0.700772	0.357543	2.70256	1.82582	0.66016	1.01954	1.4628	0.892924	2.42835	0.867941	0.559992	0.974474	1.23646	0.995409	-0.000557423
ENSMUSG00000014496	Ankrd28	14	protein_coding	5229	10	A	6.56187	8.69241	13.5191	14.7636	21.783	22.7449	22.576	8.44767	18.2137	21.9024	24.9435	28.0812	27.7437	27.2565	5.51009	6.15777	6.61084	7.99802	12.4064	14.8641	17.2336	0.262219	0.877878	2.3818	1.43641	0.323289	1.15284	1.198	0.197574	0.921752	0.948266	0.717252	0.388868	0.962559	0.149812	0.444743	0.275961	0.312418	0.0932878	0.193152	0.532904	0.540139	0.00133474
ENSMUSG00000014498	Ankrd52	10	protein_coding	8401	10	D	12.5716	16.2378	14.2896	19.231	23.2589	25.1341	27.4073	19.741	25.761	25.0877	27.4285	27.8071	28.5178	26.2209	18.9794	18.2066	18.493	21.825	22.8274	23.9429	25.3957	0.382277	2.23802	1.63376	2.60468	1.01193	0.663989	2.30356	0.997815	1.78711	1.00652	0.515154	0.884637	2.54606	0.172737	0.652846	1.03032	0.818696	1.25574	0.425942	0.969552	0.793926	0.000926474
ENSMUSG00000014504	Srp19	18	protein_coding	3630	10	A	16.8353	16.6225	21.9074	21.3556	23.7386	26.4337	24.443	12.7829	18.1433	21.1595	22.1063	23.0566	23.2351	23.7377	11.0212	12.5091	13.0674	14.3884	17.5086	19.1498	19.7892	1.82484	0.695866	4.63779	1.43947	0.409041	1.97347	0.585687	0.780336	0.730498	0.319503	0.287528	0.946069	1.03591	1.3528	0.375519	0.475006	0.444198	0.356718	0.393957	0.915638	0.512127	0.000450363
ENSMUSG00000014547	Wdfy2	14	protein_coding	2011	3	A	8.02247	7.04438	6.24044	5.28087	3.21628	3.28419	3.49538	8.49391	5.72628	5.14302	5.29557	4.50319	4.10105	4.11845	9.43417	8.8285	8.9804	7.87603	6.14082	4.72966	4.78289	0.604478	0.304604	0.350505	0.353332	0.417824	0.541061	0.310519	0.692174	0.351203	0.0438304	0.377884	0.223953	0.410947	0.229631	0.625673	0.299062	0.401757	0.732169	0.633126	0.359189	0.571247	-0.00120624
ENSMUSG00000014551	Mrps25	6	protein_coding	6576	1	A	1.63101	2.31634	2.78963	4.21254	5.99751	6.6638	7.08518	1.43209	4.32842	5.04026	5.67182	6.13334	6.47956	6.69024	0.790697	0.8634	0.939734	1.56107	3.55664	4.4035	5.03611	0.146971	0.364251	0.314226	0.414585	0.399157	0.610787	0.464269	0.0965851	0.125578	0.578024	0.144878	0.152765	0.201006	0.15639	0.0658258	0.0893334	0.014141	0.183514	0.104753	0.222919	0.143025	0.001695
ENSMUSG00000014554	Dguok	6	protein_coding	4611	3	A	10.806	9.67239	8.51226	8.59701	6.64045	6.69764	6.46404	8.87792	6.97813	5.91986	5.0976	4.84379	4.77811	4.82485	11.0475	10.7733	11.2617	10.6274	8.98595	7.6989	7.23328	0.934269	0.589043	0.0176508	0.55691	0.155055	0.517051	0.0976932	0.141701	0.142501	0.502275	0.175334	0.126301	0.298546	0.323752	0.433282	0.49751	0.660692	0.205447	0.312229	0.371348	0.299843	-0.0006886
ENSMUSG00000014599	Csf1	3	protein_coding	5281	1	A	6.14975	4.83103	3.96758	3.77502	3.14493	2.681	3.02243	5.92493	3.89384	2.83115	2.60103	2.44673	2.59461	2.29458	9.3594	7.67307	6.33981	4.92947	3.3516	3.37484	3.35096	0.573554	0.370541	0.700997	0.0464861	0.293167	0.249823	0.377634	0.126641	0.346806	0.226228	0.109835	0.290072	0.307111	0.100985	0.0689182	0.323175	0.916216	0.282867	0.439717	0.12462	0.263043	-0.000887273
ENSMUSG00000014601	Strip1	3	protein_coding	5453	3	A	17.4487	14.4557	11.6787	11.8869	9.18613	8.63858	8.37232	13.4442	9.3933	8.2596	7.28837	6.56355	6.6343	6.87404	18.3578	17.2462	16.8011	15.4932	12.1235	10.6089	9.06297	0.704639	0.62235	1.89745	0.655783	0.265753	0.603315	0.559198	0.319181	0.145744	0.476742	0.454365	0.139055	0.362555	0.200736	0.324579	0.532644	0.554488	0.594989	0.266581	0.262302	0.28539	-0.000922813
ENSMUSG00000014633	Cmc2	8	protein_coding	2043	3	A	6.72354	9.62018	13.3013	17.9267	18.8391	21.304	21.1095	4.19571	12.8734	14.729	15.1351	15.5221	16.4085	15.5935	3.45985	3.82198	4.04968	5.21941	10.795	12.2248	13.4173	0.89293	0.527375	0.864797	0.413755	0.215086	1.6262	2.44883	0.414398	0.574879	0.75372	0.104188	0.924242	0.855536	1.04265	0.182831	0.467306	0.214914	0.314852	0.963745	0.94157	0.300456	0.00107355
ENSMUSG00000014668	Chfr	5	protein_coding	4437	5	A	33.6679	31.2795	28.8928	25.6879	20.3585	18.9204	17.9491	27.1976	21.7386	18.8022	15.9174	13.7969	12.9093	12.5186	30.5165	28.9442	27.8227	26.2986	22.1945	18.3173	17.1517	2.25023	2.84037	1.27495	1.50449	0.353989	0.951507	0.162231	0.665817	1.00137	0.441314	0.630587	1.0235	0.304449	0.0766248	0.547674	0.961205	0.369458	1.20437	0.495906	0.253949	0.614001	-0.000910012
ENSMUSG00000014686	Ceacam16	7	protein_coding	1635	6	A	1.18153	0.75755	0.371685	0.334172	0.282209	0.170775	0.112234	1.72357	0.439355	0.254212	0.204765	0.136324	0.14394	0.159832	2.5974	2.14467	1.87805	1.71686	1.03968	0.720632	0.482703	0.0636293	0.0491579	0.0136281	0.171906	0.0783272	0.0613209	0.0749598	0.151034	0.129764	0.13684	0.118019	0.121488	0.125829	0.0658198	0.450886	0.271426	0.275599	0.231464	0.0324787	0.158043	0.11848	-0.00334952
ENSMUSG00000014773	Dll1	17	protein_coding	4219	8	A	3.25569	1.62192	0.877933	0.63325	0.284279	0.171291	0.168277	3.15984	0.482508	0.22883	0.152478	0.11505	0.106218	0.179486	10.0783	8.39165	7.42238	4.21528	1.51355	0.884166	0.632857	0.410021	0.0635766	0.116239	0.0690071	0.0727825	0.0483136	0.0486847	0.0994179	0.0223821	0.093064	0.0241445	0.0407332	0.0535253	0.0281163	0.546864	0.772889	0.762294	0.315014	0.0985245	0.207419	0.01884	-0.00437504
ENSMUSG00000014778	Fhod1	8	protein_coding	4666	3	B	6.54523	7.02435	5.30483	6.59248	6.03767	5.60573	5.98241	9.0539	7.76101	6.91203	5.51458	4.64509	4.84617	4.22496	11.2844	10.3932	10.2613	10.5578	9.04477	7.18623	7.10454	0.26097	0.330419	1.55244	0.695262	0.337138	0.354378	0.838675	0.950757	0.241268	0.392191	0.65944	0.129664	0.14574	0.149366	0.371516	0.503201	0.318484	0.538577	0.118046	0.266323	0.399085	-0.000189552
ENSMUSG00000014786	Slc9a5	8	protein_coding	5240	1	A	0.971642	2.05885	1.81888	2.91409	3.13947	3.0541	3.07463	2.19126	5.28642	5.47932	4.65462	4.3895	4.4037	4.14229	2.2066	2.23747	2.68589	3.33195	4.38512	4.69232	4.87269	0.0498643	0.492487	0.472915	0.301702	0.214198	0.295142	0.206092	0.257999	0.345094	0.725075	0.113461	0.120128	0.232274	0.43921	0.197005	0.18595	0.0908202	0.0521643	0.298561	0.153364	0.311868	0.000849948
ENSMUSG00000014813	Stc1	14	protein_coding	3743	6	A	0.194435	0.249173	0.27614	0.171479	0.117843	0.103587	0.0955819	0.151829	0.239189	0.127109	0.171036	0.143967	0.0866721	0.131439	0.269866	0.20423	0.363344	0.313676	0.326482	0.238502	0.268388	0.00869196	0.0310754	0.165713	0.106061	0.0620095	0.0226192	0.00531643	0.0348314	0.127251	0.0257807	0.0651671	0.0219813	0.00176715	0.0158213	0.0236882	0.00880416	0.0135337	0.049521	0.0929688	0.0208454	0.0342361	-0.00145807
ENSMUSG00000014859	E2f4	8	protein_coding	2452	9	A	53.8031	58.5945	50.9271	77.6764	87.0571	97.2017	105.814	42.5723	73.6414	82.2864	85.7537	89.4169	95.9103	87.6037	44.699	44.9715	47.0777	51.0872	64.0852	73.7126	78.1973	4.78877	4.51581	10.9214	7.53905	1.10447	8.10741	10.3251	2.10571	1.48248	2.73163	2.39387	1.24139	3.36243	2.31993	2.00192	1.47575	2.22932	1.93313	2.31771	3.18268	0.903867	0.000924092
ENSMUSG00000014873	Surf2	2	protein_coding	3408	10	A	8.29785	9.31456	9.46543	10.4803	14.3396	15.3129	14.3463	10.2515	13.9689	14.7269	15.0444	17.224	17.2605	18.8941	11.2953	11.9334	12.594	13.7722	17.7187	20.1048	22.0156	1.27481	0.91913	0.38448	0.952053	0.382109	1.55406	0.55984	0.865406	0.259287	1.54708	0.63542	0.550769	1.26712	0.530264	0.148462	1.12398	0.152407	0.90297	0.516735	0.994201	0.813832	0.000752945
ENSMUSG00000014905	Dnajb9	12	protein_coding	1865	3	A	25.7151	20.0215	23.8262	18.6072	15.1507	16.31	15.8509	18.4583	14.854	13.5182	12.3297	10.9797	10.7407	11.438	12.1039	12.0411	11.6131	11.092	10.1493	10.6451	9.51792	0.811758	1.72469	4.96794	0.838723	1.55105	1.06354	1.9744	1.13059	1.09729	1.09583	0.596498	0.887745	0.307585	0.629413	0.92153	0.825303	0.710996	0.878513	0.676715	0.371405	0.435061	-0.000616566
ENSMUSG00000014907	Naf1	8	protein_coding	3094	10	A	7.87159	10.6871	19.151	18.2626	26.4426	27.0163	27.9938	5.24444	13.2077	18.8982	23.7463	25.8982	27.1715	26.8425	4.44205	5.7279	7.28966	8.99234	13.7829	18.7458	18.7364	0.474861	1.06466	4.86352	1.98705	0.97633	2.05874	1.90459	0.497696	1.09156	1.58096	1.93148	0.365282	0.806407	0.912684	0.460028	0.277585	0.681224	0.861841	0.649596	1.84842	0.811217	0.00124353
ENSMUSG00000014932	Yes1	5	protein_coding	7508	1	A	1.6491	1.60692	2.46114	1.97186	2.18484	2.3854	2.45137	1.45424	1.36111	1.55338	1.84531	2.06229	1.96315	2.34784	1.21076	1.3184	1.30046	1.41825	1.66038	1.83827	1.90573	0.0873226	0.270699	0.619854	0.283714	0.0826557	0.223981	0.212702	0.0309007	0.0968162	0.0785829	0.0933482	0.0602108	0.291227	0.0680445	0.104742	0.183217	0.148777	0.177546	0.0536274	0.234021	0.180554	0.000390946
ENSMUSG00000014980	Tsen15	1	protein_coding	4195	1	A	1.52812	2.04014	2.16574	3.28746	4.15908	4.68077	4.35072	1.32212	2.41518	3.08892	3.7411	3.72416	4.15241	4.23761	1.35996	1.60194	1.64276	1.92592	2.7406	3.46438	3.93198	0.152764	0.215257	0.333669	0.0427667	0.0353235	0.215249	0.0945221	0.0721413	0.197039	0.434451	0.301301	0.108569	0.204462	0.15415	0.0401306	0.208943	0.168815	0.0797367	0.233823	0.211758	0.0922126	0.00123156
ENSMUSG00000015023	Ddx19a	8	protein_coding	2957	7	A	22.4942	23.7831	27.341	30.3299	36.415	37.2443	40.0405	19.8097	28.18	29.281	29.542	32.1298	31.8499	29.6737	21.8789	21.6855	21.1437	21.4109	24.5113	26.2449	28.0688	1.30935	0.581385	1.12874	1.14589	1.43996	0.959758	2.38358	0.472951	1.22718	0.739789	0.916606	1.03722	0.36024	1.27068	0.584233	0.597489	0.929876	1.10799	0.606969	0.0807745	0.370998	0.000697421
ENSMUSG00000015083	C8g	2	protein_coding	1493	1	D	1.2686	1.48618	1.08579	1.37721	1.97941	1.76312	1.82034	2.96188	2.90754	2.49743	2.41822	2.77252	2.0326	2.05686	2.8334	3.00222	3.21351	2.54368	2.84092	2.84645	3.27056	0.231713	0.196759	0.42918	0.173608	0.20412	0.209196	0.132008	0.423578	0.566326	0.616104	0.382938	0.305178	0.622771	0.163787	0.666534	0.277015	0.313849	0.369285	0.180902	0.0365208	0.359342	0.000496476
ENSMUSG00000015093	Clic3	2	protein_coding	1012	1	A	1.43069	1.50217	0.986373	0.777486	0.909083	0.743797	0.787	2.80823	1.71603	1.43378	1.13119	1.13096	0.946799	1.32276	3.7384	4.16827	3.82601	3.59145	2.57181	2.60781	2.07608	0.218231	0.338351	0.603764	0.318259	0.336479	0.0530346	0.151431	0.100271	0.344675	0.0591769	0.0835813	0.228005	0.0782361	0.259646	0.676027	0.510541	0.5618	0.546142	0.550977	0.00426226	0.354104	-0.000833692
ENSMUSG00000015112	Slc25a13	6	protein_coding	3798	12	A	0.201223	0.28143	0.470161	0.537531	0.995244	0.877188	1.21659	0.374366	1.3375	1.76227	2.43155	2.90774	2.94932	2.75056	0.482568	0.553804	0.531889	0.909074	1.7815	2.84105	3.44423	0.0841364	0.0180397	0.181384	0.0574852	0.204678	0.0352197	0.161122	0.0399668	0.151426	0.0952891	0.137863	0.191699	0.169317	0.199552	0.0783538	0.04241	0.139821	0.0879974	0.154316	0.387312	0.290756	0.00186895
ENSMUSG00000015127	Unkl	17	protein_coding	5673	1	A	3.90721	3.32719	1.99641	2.20868	1.63315	1.71015	1.72397	4.02302	2.0667	1.67323	1.66227	1.38296	1.456	1.447	4.78892	4.08804	3.72609	3.76741	2.5504	2.13834	1.96399	0.142159	0.308836	0.456285	0.294967	0.0952581	0.208274	0.252354	0.0707719	0.261409	0.285943	0.129502	0.0830789	0.290815	0.047724	0.261655	0.323017	0.14451	0.134478	0.0963698	0.0971631	0.258429	-0.000973395
ENSMUSG00000015176	Nolc1	19	protein_coding	3634	9	A	33.9582	49.5666	69.04	93.0615	157.547	174.613	174.58	44.9293	138.848	176.868	210.632	241.816	241.134	239.078	40.1939	47.4502	54.7696	67.3076	116.089	153.928	168.957	3.23143	4.58624	6.34614	7.02286	4.18823	6.69089	6.85739	0.451708	1.7139	15.9831	4.15684	2.82524	6.46822	1.83908	0.852407	1.1303	2.00625	3.07609	3.58015	5.79476	1.20167	0.00193285
ENSMUSG00000015202	Cnksr3	10	protein_coding	3837	3	A	10.6768	8.62992	7.63481	7.59683	6.6069	6.74482	6.68084	5.90124	4.69081	4.86553	4.62667	4.89089	4.89147	4.3786	6.86284	5.83762	5.2658	4.8657	3.89854	3.96372	4.13027	0.892485	0.159199	0.850616	0.282899	0.234636	0.436033	0.314075	0.120291	0.165901	0.180928	0.445965	0.336376	0.158893	0.366489	0.193486	0.303371	0.536315	0.167301	0.124951	0.145213	0.125297	-0.000510446
ENSMUSG00000015217	Hmgb3	X	protein_coding	2234	1	A	0.848862	1.81449	2.82046	3.85441	4.52742	4.08207	4.48868	0.936969	3.95964	3.53337	3.99355	4.14553	4.15112	4.31196	0.619945	0.838456	0.844313	1.34846	2.54449	2.76553	3.01726	0.0771631	0.439174	0.416121	0.467601	0.225485	0.593583	0.127629	0.0580523	0.112974	0.270665	0.133153	0.168308	0.110036	0.256851	0.0329112	0.17719	0.268443	0.19047	0.382235	0.199471	0.132331	0.00119653
ENSMUSG00000015222	Map2	1	protein_coding	16449	6	E	1.24974	1.05234	1.27796	0.82785	0.653948	0.507111	0.457436	0.915969	0.778897	0.587438	0.387695	0.372035	0.287332	0.328143	0.623156	0.609885	0.607015	0.632111	0.612419	0.503795	0.450533	0.0986132	0.0672985	0.226093	0.0508898	0.0354111	0.0519183	0.064543	0.0832147	0.116582	0.0386186	0.0257664	0.0581592	0.0254928	0.00281754	0.0212133	0.0682178	0.0315459	0.0936392	0.0230618	0.12228	0.0209419	-0.00151819
ENSMUSG00000015243	Abca1	4	protein_coding	10363	8	A	4.15527	3.26225	2.8772	1.66019	0.943089	0.748916	0.694462	2.25813	0.570937	0.370363	0.261005	0.179818	0.170044	0.172581	4.64867	4.21942	3.81626	3.39375	1.71144	1.21217	0.806081	0.230847	0.341591	0.335026	0.259793	0.0317336	0.100857	0.0551033	0.0548278	0.123701	0.034164	0.0521823	0.0188096	0.0510496	0.0268548	0.490898	0.248736	0.328548	0.149188	0.200451	0.0662832	0.0449632	-0.00254765
ENSMUSG00000015291	Gdi1	X	protein_coding	4296	7	A	41.7998	45.8921	40.3316	34.6301	33.5039	29.117	26.2784	78.7295	54.6945	42.1607	28.9188	23.2383	23.3969	23.6292	97.7638	94.5228	93.9944	85.0606	70.1451	54.7749	51.1139	3.83925	4.43854	3.103	3.53407	2.83156	3.17374	1.30312	3.72859	2.98734	0.927874	0.389326	0.397418	1.576	0.816175	2.07413	4.43757	7.39819	2.09421	2.80975	2.53202	0.793494	-0.000758245
ENSMUSG00000015312	Gadd45b	10	protein_coding	1266	7	D	67.0539	58.9148	43.0489	53.7004	35.4532	41.4866	44.0246	27.8623	25.1034	29.8517	36.3707	37.4197	41.7517	43.6777	50.5549	50.1587	56.9677	54.3052	47.491	46.8672	43.0599	7.57611	2.88237	7.46653	1.99425	1.93236	4.40369	1.94513	2.42307	2.30882	5.81562	2.17227	2.74912	0.945559	4.64233	4.56996	0.496859	1.55262	3.2714	4.02501	0.31975	0.865194	-0.000499009
ENSMUSG00000015316	Slamf1	1	protein_coding	6156	6	A	0.373524	0.276299	0.319488	0.157848	0.117617	0.0883917	0.0848736	0.650236	0.320262	0.210609	0.156738	0.107173	0.0719687	0.109128	0.840082	0.822594	0.810464	0.689258	0.487553	0.317604	0.226017	0.025034	0.0382039	0.117448	0.0359739	0.0618551	0.0274603	0.0364592	0.0536788	0.0560387	0.0385569	0.0124022	0.011939	0.0166353	0.0317553	0.0366111	0.145202	0.0351293	0.0908431	0.0483491	0.0253206	0.0284267	-0.00220067
ENSMUSG00000015337	Endog	2	protein_coding	1063	1	A	2.19648	3.20646	2.47463	6.62725	8.08078	10.7399	12.5907	1.31136	1.93474	2.88237	3.46508	5.00018	9.12599	4.45552	0.753254	1.13157	2.40464	1.81101	1.89856	3.73893	3.3365	0.208441	1.70418	0.557007	0.848346	1.03076	0.903104	2.83721	0.401878	0.151651	1.50911	0.341565	1.13262	1.87402	1.18082	0.492864	0.485415	0.499713	0.530544	0.0939264	0.322571	0.327447	0.00216007
ENSMUSG00000015340	Cybb	X	protein_coding	5808	5	A	50.5802	40.8332	43.0899	26.5008	17.6719	12.7253	10.6943	42.5197	26.1736	18.4901	12.329	8.34267	7.44335	8.03136	35.9584	34.8024	32.0204	30.4368	23.0911	17.1058	13.2045	1.2009	2.03879	7.26233	1.38832	0.625196	0.730137	0.55562	1.52743	1.21496	0.462373	0.647936	0.0633947	0.446199	0.403582	0.467639	1.9639	1.15305	2.04568	0.959116	0.541561	0.307669	-0.00223893
ENSMUSG00000015342	Xk	X	protein_coding	5076	3	A	2.98271	4.11615	6.90596	6.83996	8.37935	8.96227	9.42658	2.85951	6.00889	7.57254	9.06059	9.61542	8.88428	9.02937	1.49463	1.87794	2.00138	2.83498	4.29993	5.7924	5.76297	0.123061	0.123722	1.68851	0.33405	0.512753	0.19735	0.361371	0.219931	0.474169	0.184575	0.114544	0.162732	0.267269	0.339294	0.0503348	0.205233	0.0927007	0.338269	0.375149	0.579289	0.272192	0.0010526
ENSMUSG00000015355	Cd48	1	protein_coding	1189	7	E	127.431	105.838	124.734	111.413	101.727	100.502	91.0553	74.5065	77.7179	73.415	68.0905	63.5124	60.1929	67.6286	83.8648	81.8224	82.3006	85.1701	86.2401	85.3713	85.9661	13.1438	6.99491	12.4798	12.2002	3.61327	2.41507	1.08787	2.05197	1.22187	6.0324	0.723195	2.16657	2.43908	1.50376	1.6567	3.81867	1.14627	3.9482	3.08398	1.90141	1.00574	-0.000436115
ENSMUSG00000015377	Dennd6b	15	protein_coding	4607	3	E	2.93667	3.53366	2.78843	3.08838	3.94937	3.88221	3.99767	7.61069	7.47869	7.49697	8.12774	8.50182	9.75983	9.07809	10.4605	10.32	10.8697	10.6851	10.1965	9.92712	9.21763	0.201341	0.525416	0.669074	0.630567	0.0472856	0.353088	0.213896	0.959248	0.36276	0.458199	0.207953	0.0847717	0.380386	0.0758099	0.27985	0.39211	1.04254	0.520989	0.30833	0.265287	0.183841	0.00037927
ENSMUSG00000015396	Cd83	13	protein_coding	2143	3	A	48.5562	24.3433	13.874	7.80989	2.59652	1.41123	1.34887	34.7873	8.83098	4.42109	2.52265	1.23377	1.28273	1.28439	29.9789	26.7775	23.1101	15.6278	8.39627	4.72074	3.41564	1.42121	2.59054	0.314108	0.0856604	0.292008	0.165291	0.0723414	2.69966	0.465842	0.193674	0.2689	0.122584	0.102072	0.12912	0.772618	2.17518	0.626435	0.473141	0.104208	0.349548	0.0770937	-0.00508957
ENSMUSG00000015405	Ace2	X	protein_coding	3762	4	A	0.295606	0.237808	0.218759	0.111713	0.109027	0.106725	0.0508131	0.321759	0.109038	0.080208	0.081412	0.0369413	0.0470597	0.0372308	0.429746	0.499119	0.450269	0.229235	0.198477	0.0927625	0.0651418	0.0143146	0.0825236	0.0856931	0.0240821	0.0335104	0.014466	0.0137785	0.0312298	0.0137233	0.0419133	0.0333153	0.0342173	0.0281621	0.0347414	0.00501234	0.0740415	0.0932952	0.0289626	0.105338	0.0257555	0.0183454	-0.00228188
ENSMUSG00000015452	Ager	17	protein_coding	2141	1	A	2.94249	3.12386	2.03302	1.65756	1.44969	0.906979	0.798593	5.15089	2.69952	2.14343	2.02003	1.51962	1.58739	1.28897	9.52051	8.3553	7.94255	7.24368	4.40699	3.43376	2.90961	0.256324	0.168183	1.03597	0.226008	0.229881	0.265489	0.057027	0.674928	0.176147	0.0671159	0.103232	0.263807	0.123942	0.345633	0.128514	1.05847	0.640746	0.410538	0.441835	0.540912	0.0903131	-0.0019782
ENSMUSG00000015468	Notch4	17	protein_coding	8061	6	A	0.157501	0.178021	0.183899	0.116557	0.0926295	0.0933783	0.0886403	0.336423	0.160029	0.177748	0.126055	0.113217	0.13395	0.100414	0.297076	0.256072	0.326035	0.273142	0.215747	0.13931	0.162509	0.0170853	0.0484964	0.032441	0.042595	0.0141066	0.00665811	0.0231193	0.0624637	0.00836591	0.0265886	0.013143	0.0057126	0.0415744	0.0421913	0.0629549	0.0385259	0.0643248	0.0322797	0.0283636	0.022005	0.0261641	-0.00106469
ENSMUSG00000015501	Hivep2	10	protein_coding	13720	1	A	6.76044	5.85829	5.31023	4.00433	2.83349	2.29954	2.10649	11.8296	6.14828	4.39601	3.4839	2.66291	2.68318	2.43131	10.6678	9.37181	8.70154	9.02935	6.04061	4.46478	3.40864	0.244056	0.398432	0.24243	0.256958	0.078001	0.162919	0.176144	0.313124	0.378413	0.130671	0.0406127	0.18342	0.277385	0.0128356	0.443834	0.102831	0.138443	0.190712	0.232726	0.226767	0.135077	-0.00166203
ENSMUSG00000015568	Lpl	8	protein_coding	10478	4	A	1.31771	0.677942	3.33282	0.408994	0.0722122	0.128546	0.314178	0.343574	0.328306	0.294256	0.286012	0.301889	0.223382	0.244668	0.159394	0.172403	0.122229	0.134985	0.113982	0.163808	0.122357	2.17613	1.07408	5.5194	0.507759	0.0864705	0.124127	0.388679	0.0318807	0.0806452	0.114647	0.0216504	0.0309163	0.0217378	0.0883651	0.0231186	0.00983627	0.00668696	0.0326356	0.0158504	0.0273297	0.028586	-0.00282515
ENSMUSG00000015597	Zfp318	17	protein_coding	8594	5	A	14.1265	13.3209	15.2221	10.4184	10.8409	9.67403	8.87111	27.8577	19.6752	15.5412	12.471	11.4048	10.2368	11.4208	28.1079	27.0002	26.1493	25.4832	20.7314	15.4093	13.9381	0.249371	1.08749	2.6628	0.632178	0.323332	0.373138	0.450407	0.684397	0.706895	1.05786	0.264336	0.106557	0.0336744	0.383184	1.25139	0.303259	0.863037	0.898369	0.684726	0.929173	0.276491	-0.00071135
ENSMUSG00000015599	Ttbk1	17	protein_coding	6959	6	A	0.439608	0.377405	0.268442	0.329222	0.135348	0.177297	0.210712	0.147564	0.137275	0.100086	0.0791239	0.0758118	0.0690005	0.081925	0.768705	0.664183	0.637541	0.611882	0.324295	0.295883	0.263009	0.0716242	0.0481084	0.0708495	0.0178748	0.0172021	0.0168346	0.0591391	0.0546204	0.0201692	0.0265956	0.020654	0.0378934	0.0325178	0.0202676	0.0206361	0.103382	0.0452383	0.0587563	0.0792365	0.0345377	0.0728479	-0.00109434
ENSMUSG00000015647	Lama5	2	protein_coding	11388	4	A	0.30364	0.218517	0.143042	0.129142	0.0626762	0.0817423	0.100105	0.258835	0.152745	0.106307	0.119748	0.105052	0.155966	0.137922	0.299601	0.21168	0.205769	0.183643	0.121913	0.172334	0.146104	0.117377	0.02646	0.0875622	0.0203905	0.0264303	0.0291435	0.0178373	0.0290238	0.00573652	0.00943837	0.00936313	0.0288566	0.0204775	0.0161513	0.0406767	0.0573226	0.0427206	0.0290019	0.0100425	0.0108167	0.0201584	-0.00143059
ENSMUSG00000015656	Hspa8	9	protein_coding	4301	9	D	46.6863	55.4623	55.189	83.7	102.323	130.66	141.839	38.787	71.0306	78.6951	77.6212	83.1783	80.228	75.5812	27.1359	29.6551	29.0458	33.3596	53.5521	62.7417	72.4611	3.07424	3.06602	4.70919	5.91129	5.18151	18.4137	16.9937	1.98217	4.446	7.29814	1.47139	0.970682	4.56286	1.04628	0.736054	0.80298	0.291813	1.763	1.61729	4.63726	1.61449	0.00147336
ENSMUSG00000015671	Psma2	13	protein_coding	944	9	A	164.875	163.18	168.969	213.48	228.712	239.364	231.134	111.657	190.899	204.178	206.125	209.493	213.616	222.608	90.1255	96.6084	99.7855	109.296	149.007	172.743	185.391	15.91	20.3139	10.2346	21.9278	2.77642	8.28655	6.22564	7.04993	12.5355	11.984	4.47279	4.55711	11.5247	1.77721	1.99056	0.532569	4.12683	7.12241	4.96189	5.03679	1.14012	0.000460885
ENSMUSG00000015697	Setdb1	3	protein_coding	6853	10	A	13.5784	15.9072	17.547	20.0516	26.3238	27.4702	27.6247	14.7746	23.0777	24.3084	24.8623	26.3588	27.0344	27.1367	13.7535	14.0679	14.4194	18.2588	24.4034	26.9827	29.9106	0.215051	0.298352	0.255759	0.20552	0.791891	0.487566	0.674926	0.543555	0.311126	0.793123	0.706624	0.675512	0.375316	0.271461	0.408272	0.554735	0.299807	0.48995	0.173782	0.400005	0.759654	0.000862344
ENSMUSG00000015702	Anxa9	3	protein_coding	2073	12	A	0.224754	0.458025	0.596057	0.652429	1.12051	1.25215	1.33712	0.200753	0.455837	0.517964	0.553233	0.750748	0.855395	0.711037	0.1891	0.234408	0.28679	0.47842	0.959117	1.25099	1.21046	0.055508	0.034939	0.0805938	0.0955461	0.335162	0.251933	0.185901	0.038824	0.120429	0.187435	0.148426	0.101199	0.100983	0.284898	0.0929883	0.0262846	0.0553239	0.107151	0.0347925	0.136181	0.132832	0.00174956
ENSMUSG00000015733	Capza2	6	protein_coding	5890	7	G	52.2897	50.0324	62.987	47.3892	44.7742	40.6845	39.6479	34.293	36.9414	37.5224	38.1765	35.3746	33.5906	35.2946	29.4199	31.3065	30.4561	30.9127	32.5408	32.4806	31.6147	1.75133	4.57629	14.3118	3.51162	1.57453	1.57375	1.43038	2.28848	1.29391	0.630486	1.87068	1.84455	0.465821	1.75693	2.19433	0.966249	1.66735	2.68841	1.1587	2.09266	1.02766	-0.000537282
ENSMUSG00000015745	Plekho1	3	protein_coding	2172	5	A	53.6538	39.431	28.0625	29.7988	25.2107	24.0808	24.406	37.5296	25.8615	21.6515	18.4597	16.5308	17.5979	15.7486	48.9936	44.1431	41.9526	39.5935	30.0841	24.7872	21.4453	7.92076	1.33812	6.76492	0.58886	0.82635	1.40737	2.74255	1.34672	2.32684	2.18894	0.598041	0.694602	0.103525	1.13587	2.16386	0.403727	2.68643	1.37283	1.36334	1.55465	0.326121	-0.000845511
ENSMUSG00000015748	Prpf3	3	protein_coding	5661	10	A	7.44456	8.53809	10.6184	11.4939	14.4155	15.7556	15.119	7.77873	12.2162	13.7995	13.2429	13.2788	13.8448	14.3876	7.55689	7.47069	7.61335	8.93497	11.544	13.491	14.3913	0.559156	0.345182	0.746476	0.294055	0.130661	1.3933	0.395824	0.39587	0.281907	0.945997	0.373612	0.669413	0.431837	0.287117	0.216385	0.422761	0.356793	0.36691	0.983934	0.998622	0.530814	0.000833471
ENSMUSG00000015749	Anp32e	3	protein_coding	3566	9	A	44.649	83.5764	129.889	157.646	208.162	210.478	207.139	38.0891	144.516	173.293	180.577	185.609	184.259	183.664	21.3575	25.7268	29.6298	44.7204	93.5002	120.713	134.436	0.296923	6.90747	15.4677	11.8968	5.16785	8.05721	8.04013	1.23129	4.15661	7.60732	2.13254	2.66148	4.68858	3.66495	1.09209	0.469247	0.516105	1.54035	0.774274	3.94562	3.13239	0.00131054
ENSMUSG00000015755	Tab2	10	protein_coding	6135	7	A	54.1359	46.9998	52.4413	40.8751	36.6367	34.1014	31.15	46.825	37.0374	32.2409	28.7285	26.8255	24.1809	25.3607	47.6545	46.8892	43.6979	42.9479	38.4999	33.8258	32.2167	3.85455	1.49873	5.63023	0.773469	2.10945	3.21778	0.341883	1.98126	1.96268	2.01267	0.353677	0.467657	0.510386	0.250634	1.45391	1.80993	0.761912	0.888755	0.441275	1.21687	0.250858	-0.000779689
ENSMUSG00000015759	Cnih1	14	protein_coding	1570	7	A	34.3911	43.8145	63.4654	68.616	82.7425	82.7431	85.4316	21.8835	51.1168	59.4794	66.6475	67.8317	65.2975	67.2495	19.0863	22.9589	24.5589	26.5955	44.6695	54.3418	59.3858	2.1814	1.90555	7.12028	3.15157	3.48876	2.47281	4.27014	1.07616	3.67036	0.623148	1.5995	3.30545	1.32274	0.0896098	0.676272	1.39323	1.2384	1.15199	1.10696	2.08631	1.11604	0.000858503
ENSMUSG00000015766	Eps8	6	protein_coding	12355	1	A	9.56481	9.34917	10.181	8.84939	7.70367	7.0329	6.91493	6.11691	5.72643	4.33131	3.24697	2.69587	2.51545	2.63664	5.8076	6.20393	6.24813	6.04892	5.97618	5.32971	5.42928	0.243194	0.662678	0.596919	0.45426	0.708039	0.575166	0.22618	0.218637	0.224859	0.0210692	0.0449095	0.100923	0.191133	0.0884269	0.0809143	0.0644589	0.105076	0.380111	0.263385	0.140385	0.0326013	-0.000580948
ENSMUSG00000015806	Qdpr	5	protein_coding	1788	7	A	18.4036	24.3426	26.0474	41.1943	55.205	58.9242	67.631	13.8269	33.1997	41.8051	56.2786	66.5598	68.6604	65.5391	14.7744	16.378	17.1862	20.8853	33.2644	43.1259	48.0147	1.72149	2.04303	2.452	1.77924	3.01447	5.72069	4.91847	0.841702	1.40337	1.04325	3.6737	1.42671	1.22501	2.3775	1.45034	0.229032	0.687622	1.35467	0.754187	1.56271	0.892334	0.00154125
ENSMUSG00000015812	Gnrh1	14	protein_coding	521	1	A	1.29995	1.73496	2.0487	1.2591	1.76582	0.784681	0.742591	1.88361	1.46757	1.74979	1.33256	0.872895	1.28062	1.4929	3.0023	2.70322	2.3472	2.78296	2.83386	2.29826	2.21373	0.06802	0.667434	0.362279	0.449738	0.653584	0.467102	0.549257	0.118346	0.247102	0.269121	0.473869	0.0573493	0.0832874	0.355862	0.683436	0.2986	0.415825	0.205291	0.587147	0.552105	0.463067	-0.0011588
ENSMUSG00000015837	Sqstm1	11	protein_coding	3356	7	A	114.273	92.7239	68.6457	69.6459	48.0917	43.627	45.9969	79.7557	49.79	43.9665	41.2998	37.7715	37.6227	35.171	68.3416	66.6013	66.1346	59.8676	46.6171	42.8632	37.894	10.3351	5.02067	13.0475	0.633242	3.35293	2.24632	5.45528	1.11173	1.81182	1.54667	1.77188	0.670396	1.23989	0.304782	4.25038	0.573304	4.46132	2.46927	0.971123	1.49802	1.33514	-0.00117227
ENSMUSG00000015850	Adamtsl4	3	protein_coding	4198	6	E	0.402661	0.389429	0.36712	0.32156	0.21703	0.153458	0.251879	0.34955	0.41872	0.304532	0.308145	0.233858	0.246415	0.154327	0.194189	0.248003	0.260356	0.288268	0.393023	0.300624	0.301034	0.0427035	0.126566	0.143251	0.0321248	0.0125001	0.0139368	0.0490904	0.0605825	0.0361723	0.0180331	0.0665531	0.0122785	0.00388547	0.0462608	0.0416646	0.0296547	0.087863	0.111091	0.0339577	0.047332	0.0547064	-0.000932889
ENSMUSG00000015869	Prpsap1	11	protein_coding	3407	10	A	21.0848	22.9654	22.1838	26.5655	28.5321	29.7937	33.6374	18.0889	24.249	25.6732	27.8801	30.7802	31.9921	28.902	14.899	15.9863	17.3352	18.87	21.3029	22.4215	25.0349	0.814385	2.3903	2.27307	1.00083	0.565565	1.22678	3.18862	0.516993	1.02914	0.953171	1.39966	0.445865	1.70277	1.13992	0.584727	0.356162	1.51879	0.543438	0.112868	0.286997	0.521857	0.000553478
ENSMUSG00000015880	Ncapg	5	protein_coding	7066	3	A	4.33411	8.01789	15.714	16.7143	20.7011	21.5398	19.786	4.17145	13.2892	16.0943	16.1936	15.5617	14.9709	16.2614	2.71365	2.85693	3.3056	5.50499	12.5611	16.8294	18.0295	0.0600901	0.731559	3.67824	1.8182	0.492227	1.60719	1.36239	0.205713	0.541363	0.49832	0.468957	0.24537	0.789216	0.611613	0.2604	0.129755	0.531936	0.307281	0.519874	1.25757	1.0185	0.00114937
ENSMUSG00000015882	Lcorl	5	protein_coding	18855	8	A	1.43687	1.63782	2.40155	1.57196	1.58556	1.53692	1.40947	1.64222	1.55336	1.578	1.51807	1.46094	1.39074	1.44509	1.14759	1.23553	1.20505	1.33948	1.36847	1.29799	1.13681	0.0986584	0.0603782	0.805602	0.193813	0.0463596	0.110424	0.152733	0.078521	0.0604473	0.0380498	0.104248	0.0583419	0.0281745	0.169913	0.0944012	0.0793671	0.179317	0.148695	0.135132	0.0972017	0.0353091	-0.000366237
ENSMUSG00000015889	Lta4h	10	protein_coding	6102	10	A	12.2597	14.1932	16.6809	19.3598	23.5595	23.8928	23.8042	10.4097	19.9034	22.6181	23.6116	24.6551	25.0804	24.0938	7.57264	7.98692	8.13831	9.45441	13.9654	15.8783	17.1891	1.15683	0.898171	0.343178	0.30045	0.500613	0.574317	0.268308	0.0991762	0.777257	0.444784	0.745367	0.6325	0.701843	0.702306	0.321404	0.292492	0.226042	0.38821	0.388	0.631709	0.579348	0.000739887
ENSMUSG00000015890	Amdhd1	10	protein_coding	2421	12	E	1.94147	1.86669	1.54902	1.76218	1.52301	1.52723	1.29532	0.493766	0.678012	0.641449	0.621804	0.52963	0.606394	0.662736	0.61082	0.524235	0.52338	0.583941	0.702613	0.742694	0.693518	0.324496	0.241342	0.242051	0.35408	0.0778514	0.167813	0.181495	0.0802092	0.0233384	0.101647	0.10284	0.0818888	0.212753	0.174704	0.205061	0.244985	0.131064	0.107609	0.0555284	0.194607	0.0773808	-0.000527044
ENSMUSG00000015932	Dstn	2	protein_coding	1911	7	D	64.0341	57.3755	72.9007	55.6292	54.818	53.8434	50.2705	43.3811	47.7496	51.1185	52.5023	52.3935	48.6544	50.2186	37.4764	38.4146	36.3226	34.5659	35.6935	36.4978	36.2677	4.33134	6.18104	13.8488	3.55947	2.35262	1.58723	2.2648	2.41247	1.81232	3.24157	0.734706	1.60169	3.0586	0.495388	1.60967	2.25327	2.98768	1.73939	0.806462	1.99746	1.04125	-0.000389333
ENSMUSG00000015937	H2afy	13	protein_coding	6809	7	A	49.7375	55.541	59.6143	74.4036	80.7663	83.0627	83.5286	43.3508	75.5551	79.0822	77.6879	77.1497	78.1823	77.7732	40.0524	40.6298	43.472	45.0303	56.4425	61.9769	64.3362	4.29591	1.53251	3.07248	1.33659	2.45203	4.07888	5.45984	0.841324	3.18856	2.33817	0.528898	0.616315	1.16903	1.52468	0.819319	0.308274	1.53806	1.03145	1.39776	1.66819	0.383153	0.000574625
ENSMUSG00000015943	Bola1	3	protein_coding	1082	3	A	4.84892	8.57305	6.85892	16.8428	21.4228	25.4991	27.8776	3.63775	6.86288	10.5431	12.6746	17.4843	21.5914	15.6068	2.91093	2.88919	5.14024	6.70365	9.68336	15.4824	16.4922	0.494823	2.23483	2.60315	1.75718	1.53749	0.97479	5.10333	0.875787	1.25854	4.81762	2.55883	1.1399	0.272141	3.87891	1.06406	0.225334	0.223504	1.23933	1.23887	1.60031	0.810274	0.00197097
ENSMUSG00000015944	Gatsl2	5	protein_coding	7560	8	A	3.66374	3.50878	2.60683	2.44762	1.44045	1.13376	1.02595	2.46522	1.19189	0.785003	0.67074	0.364163	0.287719	0.338665	3.26105	2.87702	3.09689	2.52611	1.75109	1.19449	0.962966	0.238621	0.367961	0.398887	0.220723	0.194915	0.0896384	0.117083	0.133428	0.0872091	0.0513428	0.110997	0.0347077	0.0708817	0.0668492	0.0913354	0.121287	0.0499786	0.15338	0.0965482	0.0714358	0.0580504	-0.00189362
ENSMUSG00000015950	Ncf1	5	protein_coding	3663	5	A	40.1722	27.6003	17.677	13.5989	6.8013	4.8289	4.23127	38.4953	16.0944	10.1522	6.35783	3.82784	3.51957	3.26621	47.8668	47.928	45.0487	35.9685	22.0618	13.7167	10.0445	1.61656	1.92356	1.05984	0.794669	0.150427	0.0595307	0.384096	1.87433	0.898087	0.205984	0.19574	0.0158209	0.0697717	0.10702	2.67375	1.91789	0.335687	0.871243	0.196938	0.387778	0.231732	-0.00302684
ENSMUSG00000015961	Adss	1	protein_coding	4531	7	A	24.8455	28.055	38.3644	36.3929	43.9007	43.3475	42.8498	21.8536	32.9024	37.7636	41.4654	42.8874	43.0321	44.7122	21.0082	24.648	25.2184	25.3983	30.1834	34.86	35.3263	0.0807334	0.453325	6.86546	0.839326	1.15038	2.1884	2.51676	1.45261	2.15406	0.999144	1.42977	0.449766	0.885223	1.464	0.591217	0.942457	0.796718	0.562212	0.360121	1.04948	1.57495	0.000515338
ENSMUSG00000015968	Cacna1d	14	protein_coding	9242	8	A	1.85218	1.63714	1.47219	1.17054	1.13298	0.920068	0.88758	1.29561	0.889387	0.735565	0.531508	0.526946	0.430516	0.481821	2.64608	2.5942	2.56028	2.87905	2.04964	1.53375	1.38668	0.0720312	0.067615	0.118918	0.174028	0.102244	0.0626253	0.0824829	0.0701602	0.062057	0.0410615	0.0844382	0.0445689	0.0535982	0.119634	0.0417863	0.182276	0.226987	0.288621	0.167113	0.242187	0.030679	-0.000999899
ENSMUSG00000015980	Lrrc27	7	protein_coding	3637	11	A	0.106858	0.192213	0.235492	0.291187	0.335911	0.434267	0.425065	0.153825	0.291214	0.340171	0.38619	0.42685	0.380842	0.394109	0.059699	0.0428785	0.0375509	0.161422	0.226983	0.239477	0.277783	0.0150484	0.0411939	0.0808122	0.0257284	0.013538	0.0892756	0.100745	0.0549856	0.0368758	0.0466663	0.150377	0.134424	0.0484261	0.0362002	0.0117309	0.0282042	0.0230358	0.0220434	0.0857642	0.0215326	0.0335647	0.00130945
ENSMUSG00000015981	Stk32c	7	protein_coding	2302	4	C	0.0823756	0.0738322	0.00688051	0.0764383	0.0898922	0.044276	0.0361869	0.0372701	0.0676897	0.0376357	0.0234246	0.0431797	0.042552	0.0423674	0.146632	0.166442	0.28121	0.366826	0.688396	0.991145	1.07791	0.0275431	0.0185997	0.0119174	0.0249426	0.0733275	0.0307182	0.00881349	0.032282	0.0127035	0.0163427	0.0405727	0.023919	0.0253603	0.0389319	0.0420131	0.0491455	0.0459071	0.112688	0.169272	0.173276	0.14721	-0.000847803
ENSMUSG00000016018	Skiv2l2	13	protein_coding	3309	7	A	33.2858	36.8364	48.6715	49.1925	61.6323	63.9746	60.6466	31.8114	53.2346	58.8407	67.5634	70.2	68.3501	74.3516	31.6356	35.3333	36.1895	38.3712	50.4906	60.5129	63.1442	1.21591	2.93218	7.5716	3.94696	0.916416	3.35532	4.26022	1.93427	0.549395	6.06759	1.631	2.8851	1.17248	2.01756	2.08845	1.50069	2.55311	0.629218	1.23008	0.920197	0.56699	0.000670517
ENSMUSG00000016028	Celsr1	15	protein_coding	11050	11	A	0.193135	0.223047	0.174275	0.285002	0.321139	0.400563	0.438251	0.246063	0.459145	0.586006	0.761613	0.869876	0.942779	0.768264	0.131858	0.136815	0.144157	0.154445	0.2677	0.32493	0.369176	0.0221807	0.00403203	0.0600389	0.0548026	0.0722422	0.0643182	0.060824	0.0596051	0.0471546	0.11552	0.0348913	0.112126	0.0779772	0.0390295	0.00964478	0.0131919	0.00615545	0.013886	0.051545	0.0204235	0.0437237	0.0011235
ENSMUSG00000016087	Fli1	9	protein_coding	3486	5	A	47.4999	39.1412	43.0011	34.5604	26.4851	24.8401	24.084	37.3141	30.4742	26.0493	25.7426	23.8666	21.2254	23.3667	48.0185	44.5594	43.9043	42.4216	33.2283	27.7813	22.5246	3.57066	0.224302	4.90295	1.78919	1.69036	0.778512	0.787331	2.27841	0.661386	1.38927	1.531	1.06073	1.80501	1.13381	1.40133	1.79872	0.783408	2.42961	1.02029	0.364384	0.877251	-0.000958395
ENSMUSG00000016128	Stard13	5	protein_coding	8594	4	A	0.0825427	0.110785	0.124683	0.135297	0.176454	0.247521	0.239597	0.0540855	0.0753408	0.0850331	0.107746	0.119923	0.156946	0.160274	0.0181112	0.00805928	0.0221802	0.0170815	0.0175991	0.0266722	0.0275742	0.0124902	0.0209168	0.0176995	0.0139958	0.0228527	0.0176225	0.0189923	0.0205465	0.0096801	0.0331493	0.0123107	0.0371416	0.0597502	0.06855	0.0208634	0.00338581	0.0151188	0.00973943	0.00469124	0.0167111	0.00837715	0.00130457
ENSMUSG00000016181	Diexf	1	protein_coding	6530	3	A	5.7441	6.35791	7.28734	7.76525	9.43871	10.1138	10.1364	5.92291	8.14888	9.00967	9.62367	10.6728	10.5787	11.9348	7.26487	7.41751	7.33378	8.03406	9.81829	10.4175	10.9458	0.357852	0.393183	0.659415	0.520146	0.143143	0.146277	0.102854	0.159899	0.307885	0.0670164	0.0453532	0.198765	0.220829	0.311397	0.182486	0.12758	0.271997	0.446234	0.353631	0.158987	0.288946	0.000681912
ENSMUSG00000016206	H2-M3	17	protein_coding	1438	5	A	25.8571	21.0385	17.6205	17.104	14.9796	13.1658	11.6153	9.30921	8.45797	8.20979	7.37597	7.34342	6.56247	6.53897	23.6343	21.6447	21.4161	18.8478	17.0037	14.422	13.8932	1.08388	3.09175	2.65704	1.12131	0.167742	0.666054	1.55241	0.359505	0.513945	0.564866	0.997485	0.455381	0.47471	0.37364	1.59594	1.06536	1.18552	1.02621	1.12786	1.07973	0.31206	-0.000981939
ENSMUSG00000016239	Lonrf3	X	protein_coding	3812	6	A	0.601773	0.524083	0.768909	0.848164	0.843542	1.01746	0.884433	0.301412	0.280583	0.250152	0.41494	0.590943	0.587077	0.555936	0.477199	0.442659	0.479397	0.495911	0.357201	0.473547	0.38697	0.107958	0.0310592	0.181623	0.0310025	0.0980955	0.116843	0.0778596	0.0154148	0.0685492	0.0171981	0.065231	0.0952406	0.0379609	0.10203	0.123214	0.0917801	0.0662288	0.0439747	0.0624077	0.036156	0.0494517	0.000525164
ENSMUSG00000016256	Ctsz	2	protein_coding	1441	9	A	348.315	300.562	196.975	233.866	181.115	174.326	177.744	244.61	215.434	203.06	182.839	174.932	174.449	159.033	234.331	237.08	246.892	230.181	224.608	212.495	208.747	24.4322	12.1854	46.951	12.2735	4.44783	10.4027	9.34481	7.63994	8.17212	6.95037	3.68291	4.15068	6.47924	7.19172	13.6549	1.12917	16.2978	9.33186	3.70336	4.17389	5.23783	-0.000801585
ENSMUSG00000016257	Slmo2	2	protein_coding	1860	7	A	37.7546	39.3517	47.4885	53.2518	60.5767	63.4452	62.8366	29.6775	46.9301	53.7927	55.7943	56.9864	58.4622	57.0364	25.5882	27.7125	27.9847	29.431	39.7497	46.3182	48.7918	3.64416	0.391869	2.40136	3.82251	2.42711	3.86313	1.80227	1.28141	1.11326	1.06029	1.81428	2.25164	0.541887	0.882592	0.471575	0.390386	0.778898	0.941419	2.47074	3.14969	0.958676	0.000600713
ENSMUSG00000016262	Sertad4	1	protein_coding	3850	3	C	13.0258	14.5817	15.7654	15.0034	15.3789	13.3894	12.7911	5.80469	8.65388	7.61778	6.55644	7.0859	7.15781	7.74611	4.68297	5.23328	5.52659	7.80584	9.34318	9.33273	9.72784	0.319779	1.15388	0.0668293	0.266661	0.459082	0.484366	0.312871	0.148086	0.521492	0.304164	0.383499	0.188216	0.100002	0.317655	0.229247	0.0803091	0.097457	0.332675	0.443408	0.299512	0.122478	-0.000233566
ENSMUSG00000016319	Slc25a5	X	protein_coding	1646	9	A	75.1855	92.8546	96.6682	137.136	171.975	178.4	190.928	70.2284	141.04	174.507	195.915	208.57	209.424	211.181	58.2626	65.7063	72.1724	80.4422	125.202	149.052	164.201	7.08822	12.1429	10.1935	7.14848	1.27452	16.1065	5.59337	1.32785	4.0805	1.14418	3.10846	4.22039	10.5985	7.23952	1.18016	2.24721	2.47519	1.01523	3.41208	2.3715	3.79031	0.00110284
ENSMUSG00000016356	Col20a1	2	protein_coding	4193	1	A	1.37407	1.17664	0.681109	0.700855	0.645927	0.591914	0.48034	6.75764	3.73192	2.99668	2.35038	2.25359	2.25227	2.22651	6.24846	5.69353	5.95466	5.75718	4.16585	3.14666	3.0558	0.153738	0.14743	0.289244	0.183299	0.111179	0.118387	0.119728	0.603447	0.73011	0.642682	0.0941238	0.24375	0.305	0.113587	0.524478	0.294605	0.32235	1.11189	0.288065	0.208516	0.0812127	-0.00125869
ENSMUSG00000016382	Pls3	X	protein_coding	4238	6	A	0.648638	0.553243	0.808371	0.576136	0.582838	0.451537	0.46675	0.355853	0.458148	0.418678	0.403724	0.43409	0.343751	0.241411	1.11328	0.872196	0.881358	0.741367	0.860422	0.815286	0.939605	0.0465507	0.0376707	0.197171	0.00977589	0.0747804	0.138674	0.0564081	0.0872667	0.0684176	0.0437886	0.0661826	0.056215	0.018104	0.0541672	0.0733529	0.096313	0.117729	0.133503	0.0697131	0.0484607	0.0268851	-0.000605596
ENSMUSG00000016427	Ndufa1	X	protein_coding	419	9	A	92.2795	83.9315	87.0664	107.017	109.574	119.973	122.689	55.8119	89.1236	89.6861	86.1734	84.2654	95.3866	90.2714	45.5732	46.6369	50.6812	51.62	70.0308	76.929	79.0653	17.5192	7.19807	4.79335	8.28171	4.77542	2.8737	5.12173	3.93847	10.4935	8.14188	4.01505	8.72992	4.25929	3.26523	4.20485	2.78985	2.43699	4.07244	2.75805	0.544992	5.47607	0.000447563
ENSMUSG00000016477	E2f3	13	protein_coding	4794	10	A	5.27967	6.55462	8.7105	11.4157	13.9379	14.4901	15.4395	5.5734	13.7592	15.6358	20.5829	20.2112	19.7752	21.3268	4.98682	5.3335	5.30415	6.83091	11.3921	15.7791	16.5848	0.14985	0.383954	0.786545	0.553743	1.0315	1.49457	0.176818	0.138181	0.866584	0.490472	0.157034	0.752048	0.485166	0.487836	0.105024	0.379077	0.373513	0.244467	0.739659	0.14293	0.629294	0.00115832
ENSMUSG00000016493	Cd46	1	protein_coding	7603	6	A	0.499207	0.610453	0.751679	0.386245	0.472528	0.388893	0.263153	1.17605	0.907163	0.790771	0.794133	0.632249	0.615489	0.729518	1.04012	1.20393	1.12904	1.21863	1.0688	0.89997	0.769099	0.0675361	0.0588885	0.125522	0.0624202	0.0855323	0.0764685	0.0993059	0.114758	0.0738114	0.0754275	0.0244174	0.0313789	0.0694376	0.144886	0.0531654	0.012484	0.11807	0.161903	0.113469	0.0587444	0.0844584	-0.0011269
ENSMUSG00000016495	Plgrkt	19	protein_coding	3799	5	A	22.2373	17.8053	16.5867	10.9334	7.52551	5.785	5.02805	24.5475	14.9503	11.568	9.28183	7.16627	6.56679	6.609	39.1312	36.9537	35.18	30.6074	21.0904	15.0329	12.4089	0.769503	0.989787	2.48711	0.24611	0.495721	0.337466	0.780579	0.659694	0.823699	0.353968	0.5177	0.361864	0.507199	0.366811	0.200488	2.12297	0.824061	0.251157	0.419741	0.495173	0.544945	-0.00207969
ENSMUSG00000016496	Cd274	19	protein_coding	3622	3	A	9.66258	7.50948	6.42248	4.44041	3.23749	2.69777	2.73277	14.3858	8.29133	6.2699	5.20689	4.49283	4.15722	5.09559	18.1281	18.5835	17.32	11.7528	7.33553	5.98891	5.20418	1.0854	0.154141	0.985425	0.278546	0.0673133	0.190057	0.335026	0.225412	0.75858	0.471792	0.111945	0.462695	0.289046	0.153686	0.834024	0.588401	0.177799	0.413972	0.104246	0.381294	0.341678	-0.00170768
ENSMUSG00000016503	Gtf3a	5	protein_coding	2548	10	A	9.23179	10.7193	11.5625	16.4248	18.2	21.4027	20.5473	9.34842	11.8783	14.0099	14.9433	16.7381	20.7491	16.6342	9.21891	9.30566	11.8967	11.6195	11.4266	14.5451	14.2623	0.414609	1.76221	0.72829	1.42782	1.79757	0.910821	1.23234	0.721144	0.173904	1.10129	0.183107	1.00235	0.931454	0.777143	1.24303	0.455219	1.37135	1.10225	0.675712	0.677065	0.663338	0.000986291
ENSMUSG00000016534	Lamp2	X	protein_coding	9552	3	G	27.3918	23.2496	26.2015	19.3577	15.943	13.7807	13.2734	17.4644	14.4616	14.7251	14.054	13.0394	12.0037	12.4024	12.6	12.5267	11.9657	13.3883	12.4014	11.4142	10.7384	0.652847	1.62654	3.87344	1.01162	0.562676	0.739177	0.545304	0.342673	0.0791744	0.325363	0.496693	0.409935	0.122205	0.134376	1.52371	0.371328	0.755908	1.66236	0.232383	0.839146	0.189396	-0.00105932
ENSMUSG00000016552	Foxred2	15	protein_coding	5939	3	A	4.64781	6.41477	7.4401	10.2474	13.6017	15.1346	16.5131	7.43821	12.3519	13.9376	16.1139	19.0135	19.9532	20.3409	3.70167	4.07936	4.48126	5.93637	9.12212	11.4956	13.4962	0.453522	0.697391	0.407255	1.41952	0.479409	0.31412	0.885077	0.453189	0.582073	0.44816	0.629777	0.588756	0.438863	0.630287	0.211832	0.239484	0.260414	0.373454	0.122239	0.836758	0.240634	0.00144724
ENSMUSG00000016559	H3f3b	11	protein_coding	2976	9	E	149.576	140.979	146.642	136.229	143.509	120.232	118.881	143.549	142.083	139.896	131.871	125.78	125.013	115.756	88.7849	87.7546	81.2223	74.1171	79.1768	80.4983	81.2225	5.26534	7.88365	9.38747	6.20278	2.59976	3.83939	1.95133	4.856	3.67855	13.0997	5.01975	3.01725	3.08147	5.52617	1.68192	2.95397	2.36226	2.92118	3.03858	5.07697	3.88376	-0.000365235
ENSMUSG00000016637	Ift27	15	protein_coding	1012	7	A	24.7107	24.1049	20.4557	34.2078	35.5344	36.1404	40.607	22.0118	31.2243	36.1409	39.2493	39.4039	41.2262	38.7698	17.9237	17.8936	17.4389	18.8529	28.5815	35.2835	39.3838	2.10139	2.45257	5.74978	1.97514	0.932548	2.56985	2.49412	1.9995	0.88059	1.96716	1.08979	2.51707	1.56567	1.62663	1.08251	2.53485	0.409393	1.58402	1.74699	1.21662	1.44669	0.000705559
ENSMUSG00000016756	Cmah	13	protein_coding	9972	3	A	13.8878	11.6327	12.4714	7.30316	4.99861	3.92103	3.19007	20.9038	11.1377	8.13455	6.0073	4.54857	4.01892	4.46886	23.6568	22.7447	20.8203	20.3515	12.3034	8.21399	6.11508	0.184995	0.489812	2.28002	0.229139	0.296965	0.316236	0.340026	0.746832	0.479307	0.287145	0.105612	0.24495	0.0827579	0.0973468	1.71224	0.196231	0.83346	1.07903	0.383629	0.224321	0.34549	-0.00213339
ENSMUSG00000016757	Ttll12	15	protein_coding	4010	10	A	10.4162	11.6111	9.57786	16.1958	18.0741	20.9247	24.7865	9.09226	14.9681	16.9705	20.7322	22.9794	23.6145	21.2834	7.21116	7.57545	8.46762	9.77872	13.2918	16.2339	18.1772	0.539296	0.617046	2.64109	1.18076	0.247091	1.04653	2.08238	0.38784	0.798108	0.644578	1.15193	0.551883	1.78161	1.21703	0.418158	0.292382	0.23533	0.334912	0.238776	0.924612	0.74227	0.00117284
ENSMUSG00000016933	Plcg1	2	protein_coding	7857	3	A	4.88827	4.90951	4.23025	4.88486	5.37721	5.54775	5.97557	7.65254	8.5749	9.21632	8.80064	9.56561	9.42864	9.34351	7.33889	7.25138	7.22066	7.29433	7.06495	7.25317	7.39619	0.157847	0.0985761	0.700442	0.0318071	0.307453	0.593168	0.110202	0.254418	0.461939	0.283667	0.297513	0.289821	0.125451	0.413376	0.0357914	0.501895	0.507382	0.107352	0.230697	0.466329	0.0687436	0.000315103
ENSMUSG00000016940	Kctd2	11	protein_coding	3009	5	A	14.3026	13.0451	11.0756	11.3532	9.69991	9.44649	8.39472	14.7992	12.1418	10.2213	8.91077	8.58224	9.00261	9.83441	21.9106	22.3867	22.2759	19.9004	16.7629	14.7829	13.4428	0.390931	0.64733	1.62128	1.13877	0.56768	0.113969	0.39159	0.42193	0.919801	0.52932	0.195975	0.317338	0.32387	0.635069	0.57443	1.3603	1.44408	0.351	0.709952	0.924075	0.274454	-0.00068274
ENSMUSG00000016984	Etaa1	11	protein_coding	4185	3	A	7.27059	7.01695	10.3537	9.79512	9.60383	10.9929	10.7326	5.66585	8.21581	9.09812	10.0666	9.34035	9.3698	10.3451	5.51552	4.94914	5.16874	5.61036	6.98078	8.17549	8.90288	0.540099	0.667038	2.72447	1.05894	0.638407	0.125689	0.693713	0.251876	0.198201	0.418998	0.927563	0.350173	0.659857	0.44514	0.595563	0.179325	0.68455	0.131806	0.325305	0.508553	0.267904	0.000389666
ENSMUSG00000017002	Slpi	2	protein_coding	1180	6	A	1.26925	1.0299	0.775816	0.772099	0.655003	0.667047	0.630557	0.986066	0.927733	0.658363	0.47091	0.642681	0.483677	0.414061	0.456403	0.455798	0.516701	0.529619	0.449497	0.512085	0.286641	0.120459	0.13784	0.106342	0.136778	0.114383	0.0886587	0.0919458	0.421454	0.397491	0.133255	0.0782163	0.132524	0.169652	0.161307	0.0666063	0.0611635	0.0258471	0.145988	0.0615308	0.117435	0.0703566	-0.000821779
ENSMUSG00000017009	Sdc4	2	protein_coding	2547	7	E	123.366	122.27	109.563	104.702	74.7326	58.9107	60.1616	111.587	98.999	86.5273	69.7338	54.0966	49.7823	48.6689	85.9379	92.7535	93.711	83.5183	83.4458	76.8596	68.4806	3.34157	6.78243	3.03708	5.02537	1.53454	7.403	2.79386	1.07269	2.43361	1.2155	0.69461	1.45058	1.54899	1.68332	1.58875	0.966618	2.40081	0.646676	1.30012	2.28198	2.21419	-0.00116316
ENSMUSG00000017119	Nbr1	11	protein_coding	6871	5	A	32.7804	26.8289	27.375	21.6773	18.7441	17.0208	15.7469	37.2315	21.2664	17.5056	15.8198	13.994	12.9952	14.1771	40.073	39.0724	36.1323	31.9434	25.8199	22.0846	19.8367	0.941888	0.955456	1.44079	1.11379	1.14542	0.640509	0.726763	0.766844	0.534088	0.702168	0.348923	0.437521	0.655591	0.39933	0.651877	0.766983	1.25696	0.597735	0.230009	0.0692421	0.274036	-0.00096602
ENSMUSG00000017144	Rnd3	2	protein_coding	4432	8	G	1.67022	1.21747	1.05579	0.560296	0.478777	0.42206	0.398232	1.35431	0.912997	0.917726	0.821162	0.795685	0.924472	0.970478	0.864609	0.973843	0.777873	0.691802	0.777498	0.90252	0.8365	0.288129	0.0880122	0.104167	0.122766	0.0874357	0.0321288	0.131808	0.152826	0.0192163	0.120923	0.183898	0.0863953	0.0131797	0.218321	0.0531026	0.233367	0.058774	0.0113826	0.0711552	0.0230123	0.119633	-0.00190382
ENSMUSG00000017146	Brca1	11	protein_coding	8533	3	A	2.60651	5.42073	10.1621	11.9267	16.1374	16.4268	15.3926	3.58775	14.3128	14.6434	13.2397	12.1963	11.7962	12.1267	1.70155	1.94007	2.16474	3.79939	9.83946	12.3735	13.6851	0.0668261	0.263236	0.88156	0.214105	1.09033	0.948114	0.676351	0.146551	0.332742	0.853688	0.2105	0.718224	0.283204	0.147804	0.200255	0.0904576	0.185788	0.236182	0.432286	0.525851	0.353213	0.00141717
ENSMUSG00000017176	Nt5c3b	11	protein_coding	3420	10	A	7.92288	8.35602	8.45028	12.4608	14.3194	15.5562	16.4509	8.54057	13.7728	14.5307	14.2509	15.2705	15.6816	15.0663	7.83532	7.112	7.83617	8.1515	10.8196	11.3764	12.1583	0.624024	0.11903	1.17785	0.270323	0.448837	1.01204	1.41551	0.245046	0.227188	0.549954	0.723544	0.646538	0.41819	0.641162	0.103328	0.290232	0.492665	0.703461	1.01908	0.900584	0.307872	0.000966356
ENSMUSG00000017188	Coa3	11	protein_coding	886	7	A	35.2866	39.5785	33.7883	50.2212	47.2448	53.2394	57.2307	25.3873	41.9326	42.3311	43.9832	47.3542	50.7814	48.2902	21.2027	24.2009	25.0662	26.9194	37.6144	41.4351	43.9256	2.47641	2.42282	3.65542	1.45671	0.480411	3.95801	4.50799	0.844232	1.27342	0.639026	2.64109	0.82216	1.86139	3.72562	1.10951	2.07111	0.421112	1.95873	1.09719	1.6272	1.13822	0.000580923
ENSMUSG00000017195	Zpbp2	11	protein_coding	1683	1	A	3.88089	3.61684	3.62256	2.82484	2.57392	2.10582	1.81979	3.83602	3.12848	3.10439	2.58341	2.12372	1.83521	2.08314	4.87568	5.45886	5.20913	4.98287	4.25356	2.86733	2.54378	0.271432	0.179354	0.230029	0.183744	0.0786473	0.0934463	0.19377	0.229537	0.503861	0.280192	0.344344	0.106813	0.24157	0.206646	0.368761	0.173781	0.458688	0.783252	0.118695	0.119972	0.148739	-0.00111236
ENSMUSG00000017221	Psmd3	11	protein_coding	4967	7	A	34.7634	39.8858	33.6072	52.1888	59.7283	64.4326	70.8473	30.073	47.7094	56.3899	65.1101	70.5008	73.8996	65.7985	31.7891	33.5667	36.7973	36.7919	45.3727	53.6755	57.5556	2.14428	1.7639	8.53494	4.82178	0.639523	4.7054	5.39388	1.61491	0.94325	3.53684	1.91445	1.88078	1.92647	2.77299	2.29162	0.832656	2.13291	1.5443	1.57098	1.53167	0.498533	0.000931671
ENSMUSG00000017286	Glod4	11	protein_coding	6005	10	A	11.2207	10.6153	11.7323	12.1123	12.9647	14.4005	14.4223	9.1302	12.1273	12.5018	12.4752	13.3603	13.3392	14.3746	7.19388	7.84538	7.59766	7.72116	9.92778	10.6355	11.328	0.98883	1.31678	1.26043	1.27826	0.560419	0.138181	0.596221	0.384935	0.726589	1.0687	0.446736	0.5871	0.474897	0.479876	0.333444	0.0994598	0.719581	0.391434	0.320333	0.34187	0.410916	0.000367644
ENSMUSG00000017291	Taok1	11	protein_coding	12421	3	A	8.86997	8.83968	11.1246	6.97946	6.30512	5.79338	5.53716	15.0352	10.0939	8.54733	7.9702	6.87486	6.27181	6.39934	13.0877	13.3079	12.0152	12.202	9.17241	7.67951	7.0091	0.667048	0.334362	2.68039	0.323	0.167151	0.767782	0.564847	0.141915	0.683069	0.309803	0.32221	0.234355	0.471443	0.41201	1.37612	0.287246	1.12395	0.955213	0.692533	0.483278	0.109933	-0.000855214
ENSMUSG00000017390	Aldoc	11	protein_coding	3263	6	C	0.219154	0.176272	0.16489	0.350148	0.223568	0.159269	0.240824	1.22891	0.999494	0.863199	0.650632	0.679389	0.430981	0.474196	1.94066	2.04347	1.78389	1.22762	1.10274	0.902179	0.780293	0.0542696	0.0320608	0.100851	0.0587869	0.0651017	0.0371519	0.0492072	0.0635261	0.189616	0.104394	0.142974	0.0352047	0.0651743	0.0766198	0.211541	0.240874	0.18364	0.249171	0.210847	0.15489	0.0879067	-7.93716e-05
ENSMUSG00000017400	Stac2	11	protein_coding	3139	3	A	6.6567	7.58324	6.32108	6.81142	5.73478	5.56116	5.63018	4.36874	4.17542	4.14089	3.02999	3.04518	2.85211	2.29876	13.405	13.7898	15.1409	14.4099	12.2971	10.5344	9.34856	0.795928	0.36014	1.25772	0.238607	0.399898	0.474598	0.157767	0.206113	0.35176	0.46383	0.0966501	0.103002	0.118282	0.184335	1.05465	0.304758	1.10925	0.796077	0.579953	0.748155	0.710577	-0.000390604
ENSMUSG00000017404	Rpl19	11	protein_coding	1022	1	A	2.335	3.75419	2.95647	3.3044	3.37731	3.96658	4.51607	4.5567	5.20857	6.58556	7.25523	6.28148	7.02097	7.57755	4.87683	4.77546	5.56965	5.60286	5.88167	6.44877	6.42073	0.425218	0.923189	0.524033	0.728378	0.11948	0.396943	0.365802	0.171519	1.09636	0.686898	0.348468	0.583473	0.527071	0.829206	0.0887537	0.847318	0.627188	0.594952	0.402591	1.10527	0.158711	0.000566166
ENSMUSG00000017412	Cacnb4	2	protein_coding	8963	6	D	0.196248	0.20379	0.299054	0.230308	0.189864	0.177173	0.133643	0.39168	0.527042	0.622521	0.774346	0.732175	0.663917	0.778461	0.313571	0.416193	0.363222	0.340248	0.422424	0.447902	0.355638	0.040517	0.0333931	0.0441014	0.0453887	0.0731188	0.021189	0.0143175	0.00801896	0.0595499	0.0926278	0.0401577	0.114833	0.0657745	0.054297	0.0613438	0.0737995	0.0302908	0.057747	0.0566911	0.0848704	0.0600589	-0.00079732
ENSMUSG00000017466	Timp2	11	protein_coding	3896	8	A	3.27565	2.42462	2.49009	1.73518	1.19551	0.995994	1.1807	1.89379	1.31343	1.06956	0.991634	0.87852	0.899498	0.579884	2.1078	2.2195	2.13905	1.69195	1.25116	1.08801	1.10275	0.64219	0.50686	1.37601	0.203891	0.0640949	0.188175	0.066708	0.319724	0.154845	0.135767	0.101584	0.106245	0.243693	0.113175	0.284295	0.206061	0.0635246	0.0697872	0.129626	0.0722188	0.0306576	-0.00142975
ENSMUSG00000017499	Cdc6	11	protein_coding	5229	3	A	2.01281	4.89036	8.06017	13.7565	17.847	20.0102	20.2499	1.5114	13.8148	17.3268	19.4282	18.9669	18.9978	20.6513	0.936192	1.20677	1.68968	4.02378	11.7358	17.264	19.2617	0.0521053	0.11118	0.223746	0.147028	1.07424	0.181846	0.655216	0.0468266	0.577501	1.00717	0.500498	0.361786	0.728013	0.513943	0.110301	0.10261	0.230262	0.165295	0.403831	1.03456	0.390679	0.00200285
ENSMUSG00000017550	Atad5	11	protein_coding	7532	3	A	2.58112	4.80577	9.57521	10.4236	14.1179	15.6444	14.6925	4.272	13.0616	14.8357	17.249	15.7599	15.1425	18.9428	2.76638	3.00391	3.45812	5.01009	10.8976	15.4269	16.273	0.0762977	0.00662522	2.04109	0.504684	0.33658	1.26846	1.06588	0.306132	0.979596	1.01013	0.651898	0.315223	0.369408	0.6218	0.167287	0.128581	0.33398	0.248974	0.493504	0.0689329	0.645249	0.00149401
ENSMUSG00000017631	Abr	11	protein_coding	9730	8	G	1.4851	1.5543	1.27393	1.28461	1.05568	0.994921	1.08557	0.683336	0.583433	0.493249	0.534605	0.565258	0.577283	0.616033	1.21435	1.16925	1.22862	1.16054	1.21088	1.31114	1.28998	0.111713	0.144941	0.0980402	0.0720243	0.151396	0.0674326	0.116248	0.0749497	0.0660968	0.024135	0.0390042	0.0423755	0.0613344	0.0681923	0.0112463	0.0559722	0.0948772	0.158651	0.0708599	0.081628	0.0900387	-0.000535779
ENSMUSG00000017652	Cd40	2	protein_coding	3406	3	A	37.9146	25.6119	16.5907	11.4835	5.97586	3.90594	3.4624	20.3443	7.88649	5.38899	3.31884	2.43035	2.29096	2.12425	22.8312	19.6984	17.4674	14.6059	10.2535	6.91155	5.49472	4.18765	2.37957	2.5142	1.54967	0.725865	0.630262	0.277066	0.539735	0.625939	0.131922	0.0421881	0.0861587	0.111212	0.176845	1.04513	0.858326	0.677609	0.375888	0.421596	0.119167	0.49245	-0.00324256
ENSMUSG00000017664	Slc35c2	2	protein_coding	3914	10	A	10.9096	11.5601	9.00568	13.0906	14.7103	16.3382	19.4436	12.1278	12.697	15.6809	18.8629	21.3856	23.2173	21.5232	17.2374	17.3648	18.1712	18.815	19.6633	20.3668	20.8715	0.234348	0.834311	2.13591	1.82898	0.681308	1.35071	1.36043	0.819143	0.309921	1.05693	0.322321	0.129085	0.543792	1.08824	1.18935	0.717684	0.786231	1.14799	0.300489	0.485018	0.320341	0.00083546
ENSMUSG00000017679	Ttpal	2	protein_coding	5951	5	A	31.9302	31.2747	28.7073	24.8006	20.9801	18.5226	18.6929	26.7708	19.691	17.2407	14.2014	12.9756	12.3298	12.45	35.5524	35.256	35.282	35.5208	30.9712	25.0473	22.9705	1.22743	1.47558	0.715605	0.409221	0.703831	0.887715	0.254618	0.24227	0.355281	0.399597	0.319662	0.574792	0.3152	0.326833	1.72178	0.223502	0.959249	0.215661	0.467764	0.475705	0.137264	-0.000827383
ENSMUSG00000017692	Rhbdl3	11	protein_coding	4734	4	A	0.332618	0.183802	0.144106	0.133126	0.0983154	0.0751097	0.104908	0.115	0.0577965	0.0411716	0.0108557	0.0216494	0.0175062	0.00994374	0.371642	0.242463	0.22813	0.135637	0.067871	0.065622	0.0571176	0.0513133	0.0233395	0.0559017	0.018449	0.0054134	0.035361	0.0222211	0.0286488	0.018373	0.0013281	0.0188026	0.00593296	0.00866587	0.0172231	0.100811	0.0632081	0.0718823	0.0287173	0.0215958	0.00684763	0.0181544	-0.00142438
ENSMUSG00000017697	Ada	2	protein_coding	2002	10	A	10.2452	9.24854	8.3254	11.8028	14.3772	16.5404	16.1205	7.4346	10.9158	11.451	11.842	11.6722	12.9558	11.2931	9.9461	8.8996	8.58443	7.76988	10.4286	12.0083	13.4655	1.03641	0.385382	1.41878	0.23954	0.39856	1.42797	0.68475	0.444734	0.634971	0.343715	0.556439	1.22136	0.518941	0.923938	0.700278	1.05637	0.42043	0.724805	0.570211	0.728431	0.535284	0.00082837
ENSMUSG00000017707	Serinc3	2	protein_coding	3840	9	E	1296.63	1080.07	1055.8	879.939	693.994	636.852	597.162	946.046	720.104	680.126	616.876	563.735	542.17	564.048	832.843	861.112	855.869	817.511	742.23	667.246	627.218	76.4279	78.3747	79.9852	46.2865	16.7573	9.61548	18.7415	37.2949	8.04308	5.14271	10.9267	3.16687	10.3849	5.86713	43.77	28.7267	7.59991	29.7255	12.3931	12.3794	10.0376	-0.00104657
ENSMUSG00000017716	Birc5	11	protein_coding	3402	7	A	8.672	22.3352	31.9591	44.1356	52.6194	55.8776	54.5752	9.60562	44.2681	46.3489	43.9964	43.0058	45.2142	45.8912	3.16443	4.01927	6.26048	12.7234	31.5811	41.9589	44.7783	0.390025	0.245125	0.834402	1.59184	1.65423	2.6728	1.65639	0.506596	1.22101	1.22443	0.28394	0.535456	0.88726	0.917962	0.108782	0.100504	0.456909	0.991576	0.992645	1.71885	0.235744	0.00138281
ENSMUSG00000017718	Afmid	11	protein_coding	3539	1	A	1.69706	1.52798	1.01435	1.20456	1.11137	0.910663	1.06254	1.93048	1.7009	1.35966	1.14111	0.888749	1.14126	0.796632	2.64677	2.36524	2.21483	2.16851	1.91743	1.57757	1.38027	0.184295	0.208547	0.204794	0.27083	0.197303	0.147386	0.205498	0.436663	0.279713	0.187486	0.126416	0.121319	0.2392	0.0864512	0.319521	0.086104	0.0968306	0.128909	0.0961829	0.153663	0.128033	-0.000579115
ENSMUSG00000017734	Dbndd2	2	protein_coding	4389	6	A	0.123617	0.119818	0.153149	0.0728116	0.102456	0.0681968	0.0468155	0.299572	0.19631	0.162984	0.142952	0.0706167	0.137207	0.103258	0.24473	0.202094	0.215651	0.271839	0.169749	0.156898	0.168584	0.0897712	0.0422726	0.0655245	0.0286501	0.0191856	0.0405323	0.0260509	0.0286986	0.0856153	0.0182233	0.0388827	0.0236643	0.0304955	0.0150317	0.0121219	0.0265995	0.0600089	0.0129958	0.0462226	0.087651	0.0152948	-0.00135122
ENSMUSG00000017740	Slc12a5	2	protein_coding	7447	6	A	0.123281	0.145447	0.13442	0.111659	0.109826	0.0983434	0.0798909	0.39772	0.325719	0.260634	0.245071	0.253659	0.285768	0.217233	0.413891	0.399036	0.404728	0.3896	0.295944	0.295147	0.249336	0.0523154	0.0105871	0.0409759	0.00335824	0.0196168	0.0098071	0.0199781	0.1378	0.0172351	0.116327	0.0930122	0.0371305	0.0313051	0.026192	0.00814822	0.0584097	0.0522054	0.051467	0.0448203	0.0228702	0.0438651	-0.000743148
ENSMUSG00000017747	Ghdc	11	protein_coding	2692	1	A	8.95902	6.8262	4.28666	4.75538	3.43848	3.13303	3.25297	7.98933	4.24434	4.01337	3.41951	2.73423	2.80272	2.42353	9.35519	8.46629	7.95192	7.24673	5.32018	4.44167	4.14675	0.670786	1.11438	1.60733	0.0698337	0.355644	0.166557	0.0645631	0.287576	0.258575	0.359153	0.233776	0.181363	0.389293	0.288096	0.685894	0.685321	0.601691	0.563946	0.162171	0.355083	0.214978	-0.00122715
ENSMUSG00000017754	Pltp	2	protein_coding	2562	1	A	3.99416	2.48027	1.96118	1.64363	0.795258	0.863666	0.879678	3.10133	1.95354	1.48008	1.41629	1.43859	1.28846	1.07465	3.64668	3.45709	3.8577	2.89428	2.30529	1.73921	1.77197	0.776896	0.215631	0.940589	0.0584896	0.184613	0.0827395	0.0585443	0.530496	0.0331348	0.0926065	0.239473	0.0491029	0.234003	0.251722	0.333626	0.171605	0.270069	0.293845	0.111504	0.179425	0.122556	-0.00196892
ENSMUSG00000017760	Ctsa	2	protein_coding	4715	5	A	46.4161	37.9446	27.9396	29.7301	26.8597	27.018	27.0909	48.5936	35.0629	31.4802	29.2944	27.8129	28.0145	26.0531	54.2561	53.0639	50.6914	45.1461	37.9365	31.7568	31.3056	2.6246	2.12191	5.12942	2.0138	0.804133	2.486	2.59532	1.31121	1.1824	0.389111	1.24695	0.859027	0.876485	0.320704	1.88816	3.14182	2.81539	0.811621	1.28052	1.77539	1.45851	-0.000549785
ENSMUSG00000017765	Slc12a4	8	protein_coding	4279	1	A	5.60091	5.32655	3.45316	4.42531	3.55868	3.70972	3.64957	9.64785	6.286	5.0031	4.76573	4.14596	4.03042	3.62094	7.81916	6.85532	6.82842	5.80437	4.49191	3.3886	3.4291	0.279814	0.315192	1.06385	0.542604	0.267613	0.201161	0.253761	0.679679	0.174559	0.525429	0.307155	0.309228	0.234052	0.0520817	0.362256	0.14692	0.286759	0.222815	0.0630537	0.175374	0.237696	-0.000502442
ENSMUSG00000017774	Myo1c	11	protein_coding	6585	7	A	93.019	94.8683	73.8345	77.8401	62.6818	59.3644	58.3117	87.9529	65.785	51.4272	39.2789	31.6692	30.6371	29.9944	108.84	107.698	106.403	105.852	90.9621	74.7924	66.943	2.40253	2.72702	11.9873	3.77116	1.82502	0.463022	2.47998	2.24514	2.20682	0.851104	0.665688	0.81665	0.305967	0.476152	2.47104	3.96608	5.01798	1.74574	1.0306	1.97416	0.611344	-0.000694864
ENSMUSG00000017802	Fam134c	11	protein_coding	3589	5	A	71.4701	60.2358	47.4611	45.5009	33.9772	29.8463	29.866	48.4047	29.9576	25.0517	21.3287	18.7822	17.9897	19.4161	69.3867	66.6683	65.3003	60.1472	46.6411	39.7689	35.7977	4.29646	3.84793	5.66414	2.01525	0.115234	1.16741	1.65306	1.14969	0.751874	0.449665	1.12493	1.27693	0.891178	0.455403	0.531964	1.43413	2.00285	1.08759	0.836753	0.07873	0.401056	-0.00115145
ENSMUSG00000017830	Dhx58	11	protein_coding	3272	1	E	5.2133	4.39794	3.34903	3.08686	2.03656	1.73749	1.61742	5.65903	5.06767	4.1547	3.41699	2.41805	2.56789	2.50378	5.5093	5.08648	5.1021	4.55022	4.22974	3.88315	3.27979	0.606239	0.489722	0.538626	0.231128	0.247506	0.0372771	0.061842	0.0645972	0.360521	0.517832	0.0586009	0.163434	0.255223	0.287091	0.236791	0.0643126	0.148265	0.395336	0.226074	0.221635	0.351378	-0.00161447
ENSMUSG00000017831	Rab5a	17	protein_coding	2357	5	A	31.542	25.4514	32.9658	23.1595	20.2377	20.3245	18.2543	20.6293	15.969	15.2613	16.1737	15.4132	14.6969	14.6941	20.2508	20.5323	19.6337	18.2023	15.996	13.939	13.7141	2.19896	0.493936	8.18781	2.22943	1.4423	1.46436	0.925778	2.33357	0.585864	1.39819	0.824164	1.41534	0.666542	0.47792	1.1045	1.85794	0.84062	0.507543	1.03596	0.709373	0.409879	-0.000759155
ENSMUSG00000017861	Mybl2	2	protein_coding	4632	3	A	3.30672	5.82202	7.67762	13.1746	17.7071	18.0104	18.9849	2.87113	12.4446	14.9619	16.4601	17.9266	18.0975	15.3672	3.28061	2.77603	2.99796	4.41077	9.43403	13.6294	14.6113	0.0859097	0.422039	1.71745	0.761527	0.241309	0.17422	0.2538	0.106205	0.294413	0.322336	0.866532	0.786542	1.20237	0.429034	0.427151	0.148442	0.212575	0.165963	0.412026	0.516493	0.324037	0.00172029
ENSMUSG00000017929	B4galt5	2	protein_coding	4308	10	A	10.1139	11.4742	10.1862	15.3449	15.5796	17.2755	19.3465	11.4277	15.8027	18.2576	21.9742	21.7217	21.2763	20.5021	7.53331	8.32031	9.06928	9.80556	12.6393	14.9831	15.5719	0.892238	0.704995	1.20794	1.26705	0.583898	0.472941	1.41217	0.376201	1.33868	0.433108	0.529773	0.246536	0.0481513	0.484961	0.0131806	0.247888	0.247611	0.447783	0.657391	0.135443	0.500476	0.000794638
ENSMUSG00000017999	Ddx27	2	protein_coding	4817	7	A	23.7526	27.3673	28.5911	37.4905	48.3493	53.5235	54.1948	23.4378	39.9164	46.3559	49.9631	57.8847	58.3818	57.7448	24.2688	26.2096	27.4737	29.151	38.6343	46.0436	49.1179	1.4037	2.00462	1.88862	2.5296	1.39938	0.687672	1.16526	1.21841	0.441481	0.805548	1.22362	0.490798	0.644637	0.870864	1.02494	0.877277	0.657667	1.19174	1.11538	0.797528	0.729741	0.00107248
ENSMUSG00000018008	Cyth4	15	protein_coding	2791	5	A	53.0916	40.9976	24.7175	23.8324	14.0251	10.5385	9.58763	49.923	26.2116	18.6539	13.0946	7.57726	7.1048	5.63548	41.5515	43.0645	44.4308	39.8812	36.6522	27.2457	23.3021	3.36295	2.90365	5.1217	1.23548	1.05796	0.371465	0.0890407	1.50668	1.76597	0.270869	0.51136	0.725612	0.278549	0.191313	1.17844	1.8161	2.81091	1.45969	1.4275	1.00099	0.713404	-0.00227383
ENSMUSG00000018068	Ints2	11	protein_coding	10609	3	A	4.19622	5.28868	6.83143	6.9265	8.73999	8.79268	9.00593	6.19282	9.71583	10.5359	11.7261	11.7381	11.3236	11.7046	5.75004	6.27569	6.24053	7.04909	8.76448	9.56914	9.9931	0.135941	0.152761	0.968345	0.082756	0.106729	0.354756	0.393585	0.316259	0.170062	0.255777	0.266811	0.373769	0.528321	0.126957	0.403412	0.0694391	0.417065	0.243531	0.422342	0.067369	0.159259	0.000756295
ENSMUSG00000018076	Med13l	5	protein_coding	15427	3	A	10.5699	9.64494	8.73153	7.45119	6.17436	5.72274	5.64948	13.0322	9.45117	7.76887	7.22095	6.7675	6.78384	5.83183	11.5163	10.7868	10.0366	10.1475	7.89034	6.40181	6.16261	0.233734	0.763003	0.0952973	0.279936	0.229009	0.384146	0.175891	0.164502	0.699437	0.235966	0.0280899	0.280763	0.309478	0.24019	0.327758	0.276384	0.303529	0.15264	0.259031	0.0280927	0.198857	-0.000878087
ENSMUSG00000018102	Hist1h2bc	13	protein_coding	736	5	A	64.4996	44.409	53.2428	38.545	28.6022	26.6143	25.3596	40.4206	26.2064	24.3974	21.1905	19.4389	20.9087	18.4752	95.2544	71.5603	64.6999	39.0879	24.2291	22.0396	18.0849	6.31681	1.47445	5.23578	1.17488	0.959495	2.88316	2.60285	3.50379	0.347699	0.394549	2.6096	0.314	1.67521	0.600454	6.94816	5.45517	4.10163	0.773332	0.094611	0.664485	0.709697	-0.00121895
ENSMUSG00000018166	Erbb3	10	protein_coding	6016	6	A	0.398459	0.279679	0.249624	0.161877	0.0839337	0.0713394	0.0582456	0.633098	0.226113	0.118912	0.147128	0.0945306	0.144316	0.110717	0.446187	0.314649	0.313655	0.234866	0.200853	0.152645	0.175056	0.0732388	0.0440097	0.0937653	0.033608	0.0132842	0.0424898	0.0178839	0.0964652	0.0607379	0.0129893	0.0275972	0.0230794	0.0220944	0.0715835	0.00402179	0.00902467	0.0477991	0.0453399	0.0398944	0.0544284	0.0131206	-0.0028365
ENSMUSG00000018167	Stard3	11	protein_coding	3557	3	A	12.9863	11.8558	7.86149	8.93966	7.38493	7.49913	7.81631	10.3389	7.30723	7.14885	6.44754	5.92067	6.10674	6.21335	12.8361	12.3782	11.9278	11.2781	9.92276	8.80965	8.35641	1.55676	0.0735073	2.53952	0.568385	0.709145	0.765055	0.790885	0.0541443	0.247185	0.686342	0.207938	0.248423	0.535257	0.384582	0.731238	0.365014	0.541411	0.388693	0.449002	0.726839	0.612824	-0.00059544
ENSMUSG00000018168	Ikzf3	11	protein_coding	8754	7	A	74.6749	66.1776	62.3689	48.591	38.635	33.6907	30.1798	78.7347	55.5692	41.2546	33.1437	28.2317	25.5466	27.4568	86.8346	85.6407	86.0609	89.3236	68.7077	54.1367	47.3573	2.17592	2.08878	3.77614	1.18666	1.21296	1.70445	0.381943	0.51977	2.43994	1.65157	0.635406	0.700459	0.657487	0.240178	2.29622	1.79683	1.79116	1.8488	0.164731	1.19173	1.49794	-0.00127266
ENSMUSG00000018169	Mfng	15	protein_coding	2839	7	A	21.7471	23.1077	17.1813	25.4491	28.8083	31.2631	34.8415	16.9736	24.2011	28.996	33.4206	39.0743	40.8498	38.6126	19.436	21.1665	21.746	26.0424	30.0785	33.2149	33.8113	1.8989	1.88508	4.22626	2.23584	2.11575	2.32562	2.60954	1.48788	0.366847	2.14912	1.48479	0.276848	2.25838	2.61111	1.48741	1.02715	1.07828	1.01936	1.23907	1.68315	1.02131	0.000711024
ENSMUSG00000018189	Uchl5	1	protein_coding	2921	7	A	23.3654	25.3774	40.9129	38.5627	50.1347	53.9816	50.5832	17.5608	36.5278	43.4769	46.1904	48.4164	45.5951	49.9773	13.5032	14.3747	15.9289	17.3954	24.7778	30.57	32.9763	2.10603	2.92759	9.85482	6.09661	3.83395	2.88753	3.54353	1.04752	2.39582	4.52169	1.95318	1.48329	1.21978	1.53063	0.901592	0.496	1.29649	0.746003	1.06815	1.06775	1.20961	0.000851366
ENSMUSG00000018217	Pmp22	11	protein_coding	2354	4	A	0.409544	0.222399	0.452943	0.2295	0.0506799	0.0656614	0.152657	0.308865	0.325193	0.274807	0.187906	0.282968	0.215819	0.208995	0.172933	0.169307	0.0882314	0.117082	0.15092	0.172069	0.0874761	0.423943	0.18475	0.608547	0.153883	0.0443652	0.0453447	0.117089	0.0666688	0.0527988	0.0462959	0.0925516	0.0936024	0.0050781	0.0251568	0.0437051	0.049351	0.0374597	0.0622424	0.108836	0.036257	0.0257069	-0.00168749
ENSMUSG00000018326	Ywhab	2	protein_coding	3382	9	C	69.6159	75.9285	93.9243	92.8397	101.657	98.5406	99.5108	48.9021	77.4443	87.3455	87.2945	91.4766	88.0127	90.2386	39.9822	42.3785	43.0639	51.5588	71.268	79.0704	83.4751	1.60903	4.49564	8.38538	2.47559	2.58512	1.92894	2.88678	1.26067	2.8877	2.99882	0.508317	0.224144	2.0238	1.81862	0.295814	0.713882	0.786356	0.551506	1.57411	2.52569	3.06803	0.000292944
ENSMUSG00000018334	Ksr1	11	protein_coding	7022	12	E	0.842081	0.747423	0.690107	0.988527	0.86248	1.02906	1.22804	0.727117	0.824831	0.881467	0.951349	0.809749	1.02291	0.885029	1.08976	0.834199	0.802591	0.587939	0.653955	0.755865	0.694977	0.0743538	0.100748	0.214771	0.0910166	0.0902451	0.177436	0.231942	0.0540766	0.0222199	0.0704101	0.0632705	0.0638183	0.15032	0.114131	0.0215869	0.0861042	0.157883	0.0782213	0.0503346	0.0628623	0.113977	0.000576355
ENSMUSG00000018340	Anxa6	11	protein_coding	2930	7	A	48.8291	40.3488	30.2326	31.9534	26.1798	24.2956	26.5991	55.8298	50.262	46.9903	45.9583	41.0231	39.1152	35.1362	51.5756	54.0126	53.8611	48.0044	47.0098	42.4345	39.7265	1.40523	1.7692	4.22387	1.03242	0.76537	1.10492	0.348725	1.45373	1.67153	1.37537	0.745226	0.450018	1.17681	2.22979	1.92345	0.317571	1.36207	1.70327	2.22386	1.43943	1.03625	-0.000723459
ENSMUSG00000018347	Zkscan6	11	protein_coding	2371	3	A	14.7103	12.7706	11.3671	10.0853	8.58192	7.8573	7.30357	16.211	12.5618	11.7212	11.3676	10.0759	10.2825	10.076	13.9977	15.0637	14.6266	13.3216	11.8765	10.3115	9.44699	0.544299	1.55855	0.317453	0.0238161	0.268523	0.708374	0.491738	0.759506	0.425033	0.519846	0.343861	0.732313	0.469822	0.0915102	0.266542	0.299814	0.459925	0.837035	0.649928	0.781456	0.122393	-0.000921846
ENSMUSG00000018362	Kpna2	11	protein_coding	2873	3	A	2.34338	4.66491	7.06316	9.01373	10.2446	12.994	11.0485	2.73295	9.52843	9.46735	8.96274	8.35087	8.14456	8.43648	1.14071	1.45084	2.11597	3.45047	7.69092	10.7006	12.3831	0.492696	0.294001	0.647883	0.16797	0.605378	1.69317	0.280168	0.206794	0.506758	0.141449	0.564711	0.672411	0.395703	0.293284	0.21638	0.101328	0.0769404	0.259447	0.417428	0.0888956	0.380578	0.00134427
ENSMUSG00000018377	Vezf1	11	protein_coding	4601	5	A	60.532	52.359	56.8272	42.7108	33.9262	30.9352	29.469	46.3732	31.397	26.8184	23.2875	21.1231	19.3743	20.6069	44.6817	43.1859	41.6207	39.1792	33.5613	27.8945	25.1821	2.24758	2.58568	5.66075	1.52931	2.29304	1.87655	0.484493	1.75436	1.5724	0.909058	1.07704	0.899742	0.25995	0.318468	0.871602	2.24368	0.804516	0.948225	0.308112	0.825458	0.423018	-0.00104668
ENSMUSG00000018378	Cuedc1	11	protein_coding	5779	5	A	15.5571	15.3023	11.9536	13.7482	12.4832	11.9685	12.1745	15.5605	12.7132	12.0073	10.1383	8.77383	9.2703	8.73445	23.8127	23.2374	24.3124	23.9046	21.4258	19.2327	17.6865	0.940399	1.41322	1.93783	1.63933	0.508135	0.259521	0.506856	1.08632	0.265159	1.13109	0.788636	0.296125	0.539502	0.63584	2.05891	1.33702	1.03666	1.1376	0.367202	0.517386	0.550201	-0.000324603
ENSMUSG00000018379	Srsf1	11	protein_coding	5710	9	A	50.6619	79.4108	127.328	124.189	173.335	172.313	169.083	61.0838	107.351	138.171	157.635	163.886	159.426	162.138	62.5665	66.2466	68.1336	79.6087	105.734	120.849	125.883	3.16438	1.1361	25.3397	3.70669	5.20614	12.7034	11.4251	2.92731	2.60662	6.55004	4.63615	1.50486	4.55486	6.0515	3.33307	1.06531	3.17953	8.16636	8.33622	11.7458	4.70221	0.00106154
ENSMUSG00000018381	Abi3	11	protein_coding	4153	1	A	3.4118	3.56302	2.69561	3.22359	2.31055	2.46384	2.57582	2.81401	2.4093	2.05132	1.66257	1.43559	1.19333	1.18071	3.19283	3.32484	3.71413	3.70321	3.74939	3.13424	2.72135	0.060934	0.18764	0.818619	0.397725	0.300423	0.199029	0.101862	0.145062	0.147839	0.212043	0.0449609	0.0885584	0.156123	0.164634	0.163592	0.182352	0.256654	0.258749	0.247872	0.236918	0.0605155	-0.000464957
ENSMUSG00000018395	Kif3a	11	protein_coding	3586	1	C	3.56375	2.93663	3.10257	2.52545	2.85518	3.00146	3.16196	3.74042	3.61124	3.38597	4.05227	4.51559	4.74941	4.69181	1.94692	1.73123	1.91782	1.82213	2.05084	2.20063	2.7837	0.532805	0.409969	0.324926	0.117793	0.581447	0.333429	0.1365	0.148959	0.179592	0.275393	0.193015	0.394922	0.314084	0.247317	0.0398642	0.224442	0.232008	0.113955	0.15784	0.342144	0.054748	-3.20115e-05
ENSMUSG00000018405	Mrm1	11	protein_coding	2868	10	A	6.69057	8.06792	7.57861	10.9512	12.3705	13.7676	14.9156	6.86327	9.33487	10.4818	12.2575	13.9919	15.7252	16.6629	10.2267	10.9681	12.1663	11.74	12.6597	14.613	14.7375	0.468962	0.55588	0.946012	0.42793	0.88451	0.891471	0.695005	0.238933	0.491427	0.22844	0.367887	0.684886	0.523162	0.712609	0.315299	0.795122	0.243358	0.0921612	0.29126	0.592534	0.285525	0.000972876
ENSMUSG00000018415	Gid4	11	protein_coding	4864	7	A	21.4376	27.0362	33.5971	40.6838	52.1918	55.9242	59.4352	16.9426	31.946	36.0362	42.4854	50.5407	51.7175	52.5326	15.6536	18.1792	19.3695	24.0945	31.994	37.6922	41.1446	0.595161	1.06738	2.09452	2.42811	0.959823	3.24891	1.67433	1.35144	0.55474	2.45096	1.16476	0.3678	1.16543	0.335776	0.330754	1.09116	0.604112	0.683511	0.334339	0.917007	0.219022	0.00114546
ENSMUSG00000018428	Akap1	11	protein_coding	4390	7	A	15.7827	18.6924	18.4866	25.9066	34.5418	37.9425	41.5031	15.7022	27.2865	32.5528	37.7254	42.7245	41.9877	40.7577	23.1497	22.5023	22.2328	23.7491	30.1695	35.1836	37.5789	1.20571	1.59247	1.31111	1.93052	2.42798	1.0208	1.12813	0.333385	0.228093	0.852215	1.23722	0.199978	0.873788	1.12292	0.614558	1.26097	1.47341	0.599512	0.962279	0.27183	0.74932	0.00125584
ENSMUSG00000018433	Nol11	11	protein_coding	5357	10	A	13.3498	14.116	19.4689	19.3552	27.513	29.3304	28.889	13.6176	21.9664	25.2565	29.5374	32.8255	32.3235	33.6961	15.1113	15.7596	15.3799	16.0606	20.2044	24.5166	25.8474	0.443179	0.760175	3.51176	1.53218	0.98406	0.687286	2.06736	0.693971	0.735324	1.62359	1.7906	0.166427	0.902319	0.636415	0.629861	0.819582	1.41414	0.364739	0.223946	0.238047	0.55708	0.000979721
ENSMUSG00000018446	C1qbp	11	protein_coding	2826	9	A	51.0133	71.9105	104.154	135.899	188.629	214.406	203.353	39.2039	115.141	144.498	166.914	194.809	207.289	201.521	33.2886	41.681	49.9765	60.9283	97.1205	127.497	141.996	4.6955	2.57087	10.3077	16.2467	8.08621	4.44448	8.01898	2.01753	6.662	14.8182	0.677194	1.45136	0.174013	3.86784	2.95679	1.06314	2.19954	4.58334	2.85356	3.2549	3.29822	0.00153187
ENSMUSG00000018509	Cenpv	11	protein_coding	1811	10	A	6.60727	11.8258	14.725	26.9451	32.3714	39.1312	40.6924	4.75004	21.4361	25.1204	30.2144	32.8314	36.703	33.922	3.23483	3.48936	4.75198	6.97383	13.9502	18.8709	20.6319	0.509291	1.09601	2.1517	2.23408	0.774994	3.64259	4.08999	0.201867	1.80836	0.714758	0.226981	1.2976	2.0213	0.0966005	0.364635	0.220298	0.421658	0.121776	0.696986	1.49315	0.691666	0.00185404
ENSMUSG00000018537	Pcgf2	11	protein_coding	3526	12	A	0.272701	0.605865	0.77976	1.46671	2.13724	2.76227	2.68997	0.142482	1.06368	1.46119	1.80234	1.86483	1.78326	1.84021	0.254054	0.22143	0.33111	0.656466	1.26164	1.91192	2.06949	0.0519722	0.22384	0.112447	0.430356	0.458019	0.824036	0.183772	0.0656264	0.173255	0.0625276	0.0972872	0.144966	0.171797	0.118093	0.0332227	0.0721281	0.0247978	0.101616	0.174108	0.0777931	0.127704	0.00231204
ENSMUSG00000018543	1700001P01Rik	11	protein_coding	624	6	A	0.92303	0.619267	0.758927	0.403985	0.341971	0.258047	0.29965	1.36574	0.589757	0.175747	0.333954	0.227169	0.356841	0.257102	2.8654	3.00697	2.32446	2.08824	0.952722	0.93428	0.641577	0.325108	0.13897	0.11904	0.0559855	0.169461	0.0384422	0.170099	0.29741	0.256617	0.126962	0.267473	0.0995105	0.150297	0.266778	0.218965	0.154722	0.250707	0.260959	0.102847	0.0436942	0.210169	-0.00167091
ENSMUSG00000018548	Trim37	11	protein_coding	7214	3	A	4.77314	7.45652	12.2731	16.1775	23.513	26.6776	27.1782	4.6462	17.1555	22.129	25.3657	27.8857	27.9695	27.6262	3.35194	3.93496	4.25349	5.9274	11.0153	15.753	18.3793	0.191001	0.216182	1.1971	1.05405	0.893446	0.868637	1.38932	0.143858	0.348564	0.72818	0.639312	0.108875	0.903765	0.370523	0.291822	0.205408	0.363939	0.186995	0.376763	0.676262	0.444969	0.00182835
ENSMUSG00000018565	Elp5	11	protein_coding	2294	10	A	22.5299	21.1475	19.6914	25.6562	28.6604	32.0791	32.9711	14.3901	23.2231	26.9154	28.094	30.1844	31.2305	30.5478	13.2722	12.9626	13.9543	14.7201	18.9586	24.006	26.5726	3.06948	1.47377	2.59066	0.351438	0.690237	1.73476	2.52465	0.472801	1.1067	0.46703	1.40939	0.8131	1.32858	1.1338	0.370276	0.158833	0.0567344	0.870142	0.62588	1.36038	0.170371	0.000633069
ENSMUSG00000018566	Slc2a4	11	protein_coding	3478	4	A	0.241319	0.122488	0.230178	0.0242289	0	0.0117445	0.030039	0.227744	0.0739141	0.0244979	0.0355319	0.0242667	0.0236851	0.0403273	0.0686508	0.0450142	0.0843153	0.0583104	0.0725787	0.0385286	0.0201871	0.285336	0.134825	0.350856	0.0419656	0	0.0103423	0.0302269	0.0862864	0.0453194	0.0274828	0.0161133	0.0109202	0.0112045	0.0239751	0.0360532	0.0151468	0.0636242	0.060553	0.0227422	0.0181026	0.00351035	-0.00380302
ENSMUSG00000018567	Gabarap	11	protein_coding	1844	7	A	149.317	112.836	93.139	87.5605	63.4961	60.4092	59.9903	106.633	71.4097	57.5156	49.241	44.4806	40.9192	42.0622	95.3974	90.3302	86.9679	79.1647	64.1187	53.0888	48.1938	16.4007	1.6718	4.93273	0.607888	0.921089	3.77709	5.14389	4.77622	3.854	0.815767	2.47723	0.870046	1.58728	1.0272	1.88816	2.65087	0.979579	2.71599	1.39734	1.59371	0.811349	-0.00112262
ENSMUSG00000018572	Phf23	11	protein_coding	3273	5	A	39.5922	35.3307	27.1482	29.6834	28.3019	26.7673	28.151	22.7804	19.8998	19.9528	19.9245	18.9644	18.1965	20.7297	29.1479	29.2426	28.6017	28.3148	29.1461	27.8632	28.2208	3.25363	2.31835	3.35035	1.1006	0.764782	0.438998	1.26097	1.06963	1.00525	0.203584	0.873954	0.251198	0.890893	1.20954	1.50121	0.621755	0.816154	1.41132	0.694967	1.66322	0.71169	-0.000366857
ENSMUSG00000018583	G3bp1	11	protein_coding	7064	7	A	34.1017	43.501	48.2028	58.9662	73.5446	73.9611	78.7561	34.2612	64.7709	73.5628	81.0313	84.822	85.5751	83.9603	34.1417	37.0274	37.9084	41.4933	54.4572	63.2329	67.924	0.836933	2.83561	2.98219	2.69684	2.41022	2.37103	0.554872	0.855409	1.83203	0.586622	0.84231	0.202229	2.48966	1.74761	0.603029	1.06823	0.628703	0.939182	1.1095	1.33898	0.702349	0.000905289
ENSMUSG00000018599	Mief2	11	protein_coding	2716	3	A	7.11906	6.08705	4.17759	4.30454	3.48608	3.11618	3.17657	8.77184	4.85733	4.35585	4.60874	4.33888	4.43196	4.23643	10.5637	10.5451	10.3165	9.19616	6.71264	5.12268	4.4144	0.656355	0.122389	1.36554	0.300757	0.127814	0.126493	0.380106	0.363719	0.203946	0.637706	0.371464	0.458296	0.506938	0.68373	0.791322	0.182808	0.857363	0.778246	0.179604	0.244927	0.19144	-0.00101586
ENSMUSG00000018648	Dusp14	11	protein_coding	1945	12	A	0.350275	0.33554	0.476058	0.500472	0.805345	0.632241	1.06709	0.335161	0.986196	1.05774	1.05549	1.4677	1.37798	1.22707	0.550175	0.472685	0.532171	0.452895	0.967707	1.11978	1.24713	0.015216	0.117583	0.148383	0.123453	0.190734	0.25379	0.168586	0.0865569	0.167203	0.084493	0.289825	0.264037	0.164837	0.0697517	0.135384	0.117592	0.144846	0.0464292	0.0664029	0.0802999	0.128128	0.00135253
ENSMUSG00000018651	Tada2a	11	protein_coding	2974	3	A	4.76674	7.29291	11.0137	14.9488	23.7367	27.2401	28.0924	5.20983	17.5459	20.8827	24.9129	29.7131	30.2331	31.9028	4.82559	5.43833	5.92804	8.24116	13.5439	18.1674	20.7072	0.304768	0.537586	2.04806	1.55848	1.69427	0.474518	0.968808	0.732354	0.318654	1.01246	0.85446	0.304108	2.89064	1.37349	0.155778	0.302447	0.114075	0.0976006	1.05624	0.915366	0.636351	0.00198833
ENSMUSG00000018654	Ikzf1	11	protein_coding	5777	9	A	70.646	94.8786	130.943	135.441	156.033	153.741	149.81	68.334	140.712	149.062	152.984	150.429	146.321	144.134	57.1287	60.8138	65.7427	70.8489	94.8208	109.358	112.797	2.06358	2.80868	16.8996	2.03353	2.65861	4.9662	1.63384	2.94741	3.89843	1.54887	2.10774	0.690662	5.11277	1.37783	0.627847	2.18641	1.22685	1.82065	1.00479	1.88563	0.541911	0.000606221
ENSMUSG00000018659	Pnpo	11	protein_coding	2925	10	A	9.89967	11.2508	11.0901	14.3016	17.3979	17.5393	18.981	9.94358	15.8225	16.8123	18.0501	20.3614	21.1017	20.5903	8.17977	8.51048	9.4241	11.3147	15.2142	16.3774	18.1	0.853414	1.70892	1.51726	1.39447	1.09576	1.04286	0.975358	0.312414	0.186574	0.312115	1.47713	0.342109	0.510718	0.432415	0.387855	0.0857114	0.330139	0.339382	0.0217258	0.417372	0.208191	0.000796278
ENSMUSG00000018661	Cog1	11	protein_coding	4987	3	A	14.3944	13.6629	10.0353	11.1943	8.68951	8.62548	8.74471	12.4791	10.5187	8.86137	7.67872	6.90027	6.58033	5.96042	12.1194	11.7409	11.7414	10.8498	9.75513	8.32377	7.79354	0.863092	1.18195	1.90618	1.45136	0.226593	0.713162	0.722354	0.55192	0.378228	0.160152	0.0292189	0.0741673	0.143413	0.337575	0.606401	0.483358	1.03217	0.430647	0.234864	0.273747	0.421502	-0.000663635
ENSMUSG00000018669	Cdk5rap3	11	protein_coding	3812	10	A	12.3109	13.6219	11.5072	15.024	16.3822	16.8441	16.5201	15.7238	20.2911	20.4358	20.247	21.3768	23.0957	22.2097	17.2063	16.8998	18.2948	18.5695	20.8445	21.4401	21.5527	0.162383	1.10888	1.83085	0.390701	0.426482	0.250746	0.191524	0.456122	0.655318	0.286447	0.770808	0.232257	0.533233	1.00765	1.45893	0.671077	0.204164	0.231428	0.743595	0.214744	0.304007	0.000380994
ENSMUSG00000018677	Slc25a39	11	protein_coding	2756	7	A	44.8824	45.7083	37.5511	59.6012	67.4958	75.13	87.1737	39.3926	55.4809	64.7529	77.5321	86.1665	90.8584	85.1903	30.7214	31.6281	34.4286	36.6149	45.2122	56.4757	61.056	4.73886	1.54816	9.54364	4.52584	2.46555	5.11378	7.24135	0.733235	1.42649	3.37411	3.21699	1.63381	1.16747	3.87836	1.95297	1.38111	1.26911	1.76645	1.78175	1.66601	1.21917	0.000975249
ENSMUSG00000018697	Aatf	11	protein_coding	2869	10	A	12.2736	16.6413	21.1572	25.5552	37.9289	40.1077	40.4607	13.797	30.1158	35.2942	38.5279	45.3923	45.3911	46.2529	15.0882	17.6246	18.7605	21.4037	29.0069	32.3521	34.6269	0.896871	2.03203	2.26826	3.54058	2.41888	2.01437	2.71855	0.457059	1.51025	2.84855	1.40381	0.326077	0.1464	1.34073	0.370012	0.660111	0.927227	1.80751	0.889904	0.984605	0.536417	0.00136694
ENSMUSG00000018727	Cpsf4l	11	protein_coding	2246	12	A	0.118827	0.204395	0.14166	0.205494	0.301593	0.3787	0.337078	0.457618	0.493192	0.349589	0.333373	0.356997	0.320668	0.445303	0.453325	0.362853	0.311778	0.563468	0.418386	0.676233	0.633893	0.0447555	0.0105242	0.0239563	0.0429145	0.113742	0.0690329	0.0303985	0.108829	0.163375	0.138015	0.0607476	0.0984014	0.139977	0.0500222	0.0304535	0.105403	0.0672831	0.158565	0.0898177	0.0770325	0.153143	0.00120128
ENSMUSG00000018740	Slc25a35	11	protein_coding	3677	1	C	1.67138	1.87809	1.88769	1.80756	1.65893	1.74508	1.56984	3.24529	3.56574	3.12158	2.57106	2.20506	2.03182	2.04222	1.58317	1.40897	1.53831	1.6631	1.91023	2.10468	1.96729	0.0939134	0.260723	0.4203	0.268893	0.1715	0.458634	0.218178	0.230102	0.18582	0.248225	0.131069	0.354719	0.180149	0.260486	0.132275	0.197565	0.121574	0.152082	0.0997768	0.208608	0.159774	-0.000229966
ENSMUSG00000018750	Zbtb4	11	protein_coding	8117	3	A	16.2186	13.7687	10.7432	8.42154	4.52465	4.07608	3.96696	17.3554	8.28317	5.78905	4.45535	3.08953	2.67299	2.85233	20.9162	21.0808	20.0119	18.7666	12.4443	8.83915	6.98178	0.242248	0.568742	0.293714	0.642382	0.112038	0.182005	0.5634	0.180666	0.306413	0.249327	0.250442	0.0580835	0.100207	0.130039	0.442404	0.430749	0.917135	0.273688	0.396153	0.179434	0.140066	-0.00198397
ENSMUSG00000018770	Atp5g3	2	protein_coding	2181	9	A	69.3766	83.1395	83.298	117.982	142.851	142.998	157.256	50.5812	88.3489	119.654	143.284	155.847	165.716	153.724	46.2675	49.9474	57.4433	62.2573	88.5013	112.235	126.297	4.89587	3.79198	7.49631	2.37687	4.34585	17.9703	4.23689	1.28152	6.88198	11.3777	2.54861	2.62477	4.67305	4.57125	0.259952	0.291906	1.14335	2.61007	1.43334	4.08091	3.20033	0.000960199
ENSMUSG00000018774	Cd68	11	protein_coding	1257	3	A	7.84576	6.35512	5.40896	4.74862	4.04947	3.66883	3.5216	10.4614	9.17557	7.73991	6.40369	5.70494	5.67582	4.81369	10.7714	9.84201	9.08673	9.18513	8.40588	8.55152	7.26309	1.4567	0.29592	0.56779	0.27669	0.518663	0.709885	0.444267	0.565935	0.642662	0.583431	0.63176	0.518179	0.252793	0.292108	0.249314	0.303774	0.899772	0.290078	0.386253	0.980461	0.0461842	-0.00101178
ENSMUSG00000018800	Abca5	11	protein_coding	11437	8	A	3.01571	2.74156	3.2548	1.875	1.50636	1.27716	1.11473	1.47757	0.754115	0.553394	0.492148	0.432782	0.348004	0.409919	2.68694	2.63438	2.28974	2.35645	1.62595	1.29589	1.09275	0.127431	0.0738132	0.707985	0.0227592	0.0521943	0.0895393	0.0406774	0.0434348	0.0565019	0.0440825	0.0841951	0.115146	0.0209176	0.0436192	0.246773	0.143816	0.27302	0.216918	0.0747824	0.149559	0.115258	-0.00153036
ENSMUSG00000018809	Smyd4	11	protein_coding	4329	1	A	2.28568	2.3889	2.7421	3.78684	4.00371	3.95822	4.45319	1.87854	3.2068	3.23762	3.49148	3.18757	3.45543	3.48275	2.36503	2.42663	2.38308	2.53912	3.65207	4.31233	4.16625	0.23794	0.0436688	0.191727	0.0974553	0.364728	0.405707	0.278245	0.166163	0.215384	0.188372	0.0790984	0.230236	0.331251	0.503158	0.159428	0.237063	0.179893	0.24402	0.239062	0.0682009	0.265443	0.000751587
ENSMUSG00000018819	Lsp1	7	protein_coding	5174	9	E	217.193	184.902	153.075	157.939	130.967	129.654	125.373	180.84	179.978	165.414	137.744	119.188	111.977	106.953	142.574	143.372	145.648	137.24	149.019	139.109	133.263	29.088	5.11225	15.1836	5.84012	3.15396	11.1576	5.06804	5.27451	5.45795	10.7868	1.69419	1.10405	1.28214	2.21234	11.0886	2.12538	7.42603	5.46702	5.18505	6.94597	1.37869	-0.000656995
ENSMUSG00000018821	Avpi1	19	protein_coding	1236	1	A	1.56238	1.80111	1.48223	2.6915	3.02961	3.37	3.41054	1.36433	2.21856	2.1426	2.95977	3.40577	3.81409	3.12108	1.13366	0.966201	1.31992	1.54414	1.85108	2.71283	2.70612	0.234653	0.312391	0.416332	0.448054	0.323988	0.385275	0.181629	0.230772	0.223761	0.405664	0.0925541	0.130558	0.652042	0.329586	0.312935	0.401102	0.543348	0.203025	0.433228	0.114955	0.309378	0.00101295
ENSMUSG00000018830	Myh11	16	protein_coding	6632	4	A	0.0882106	0.576724	0.156218	0.0509858	0.0502893	0.0317492	0.0236377	0.090358	0.0471262	0.0259109	0.0516014	0.0594596	0.0244957	0.0412507	0.1283	0.136109	0.100253	0.0830087	0.0476009	0.072614	0.0289627	0.0427142	0.871567	0.140896	0.0111451	0.0267809	0.0176629	0.0150709	0.038823	0.00374822	0.0103963	0.00953779	0.0100158	0.00513944	0.0103799	0.0161521	0.010147	0.0195308	0.0077314	0.0238339	0.018972	0.0115734	-0.00417862
ENSMUSG00000018848	Rars	11	protein_coding	3228	7	A	32.697	36.0066	47.0543	52.9559	69.1821	77.6957	75.8792	28.6399	51.6709	57.1895	63.3999	65.6172	65.5933	66.9088	30.2505	34.0031	34.1886	36.5851	48.0506	55.8881	61.209	2.45102	1.96789	4.66006	2.80944	2.11973	0.759766	1.84062	1.33825	1.82331	4.30457	1.65301	0.657989	2.66324	1.29574	0.80131	1.07453	1.46818	1.47147	1.67848	2.40484	0.927086	0.00105376
ENSMUSG00000018849	Wwc1	11	protein_coding	4960	11	C	0.0560395	0.0511373	0.074565	0.0628037	0.0366371	0.0649017	0.0386001	0.0877366	0.20825	0.25831	0.389061	0.754212	0.828615	0.814087	0.114894	0.23841	0.221913	0.33325	0.829819	1.44252	1.78842	0.0354385	0.033773	0.0591136	0.0479742	0.0244749	0.0299579	0.0182092	0.0420818	0.0311126	0.041108	0.075815	0.0970545	0.0344604	0.108459	0.0480413	0.0495255	0.104831	0.0703732	0.0848069	0.124935	0.115451	-0.000502661
ENSMUSG00000018861	Fdxr	11	protein_coding	2806	10	A	5.73897	7.1999	5.93669	9.84626	11.7677	13.3909	14.3634	6.01882	8.06204	10.2475	11.8872	14.308	15.2982	14.9428	8.13694	8.46515	8.37312	9.68339	11.4948	12.7882	13.8125	0.416683	0.900097	2.42246	0.763647	0.541676	0.819369	1.11893	0.236079	0.250231	1.09554	0.282949	0.19725	0.394196	1.56622	0.49839	0.577461	0.53029	0.0931264	0.466319	0.947069	0.239835	0.00117255
ENSMUSG00000018899	Irf1	11	protein_coding	3976	5	A	28.5908	24.2559	19.1076	19.3111	12.8592	12.5059	12.0587	25.3588	15.1758	12.2597	10.377	8.90351	9.13567	10.3776	28.8434	26.7356	26.2825	24.2367	20.028	17.9807	16.4114	1.75998	1.61317	3.58559	0.118639	0.881607	0.843894	0.214927	0.37606	0.167555	0.657056	0.416903	0.055041	0.767001	0.291205	1.20425	0.962124	0.316138	0.336402	0.747564	0.765025	0.233264	-0.00114485
ENSMUSG00000018900	Slc22a5	11	protein_coding	3071	1	A	3.04911	3.06602	3.1556	3.49892	4.25699	4.26776	4.62351	4.12216	4.28114	4.87125	5.0096	5.83171	5.81917	6.09999	3.94289	4.21265	4.63652	4.23134	4.63199	4.7059	5.04546	0.0977987	0.272509	0.16449	0.243647	0.141788	0.465883	0.194786	0.302267	0.126667	0.0832913	0.0198175	0.358957	0.373369	0.455221	0.367391	0.197812	0.0763583	0.31922	0.306631	0.102724	0.387851	0.000565472
ENSMUSG00000018921	Pelp1	11	protein_coding	3561	10	A	12.8665	17.087	16.635	26.7544	34.6137	37.4207	43.0488	13.7693	27.5332	34.8463	41.9689	45.6656	45.0988	43.8727	14.5942	15.1361	16.7288	18.3449	26.6048	35.0197	38.7172	0.429227	0.910376	3.42675	2.03633	1.74739	0.988503	2.38423	0.720093	1.19702	2.28626	1.66066	0.511778	2.07347	1.34758	0.945559	0.606547	0.372061	0.693021	1.02387	0.145441	0.688034	0.00144609
ENSMUSG00000018927	Ccl6	11	protein_coding	1795	8	A	2.52641	1.61951	2.46233	1.89066	1.64072	1.62064	1.38012	1.92498	1.91987	1.87075	1.44794	1.09078	1.02754	1.27892	1.45244	1.2968	1.43974	1.23632	1.77885	1.67093	1.43147	1.33663	0.189326	0.800402	0.183313	0.109335	0.283401	0.337964	0.283917	0.15974	0.231674	0.210312	0.236127	0.160133	0.157325	0.100706	0.133385	0.147419	0.387178	0.273253	0.210647	0.15622	-0.000713951
ENSMUSG00000018931	Natd1	11	protein_coding	4247	5	A	31.256	24.0747	16.7632	16.3214	8.95916	8.02667	7.07688	22.3345	12.852	8.8867	6.42443	4.67693	4.38422	4.11324	32.4922	29.9466	28.3667	25.7228	16.669	11.5354	9.21155	2.11351	1.03972	2.96569	0.39556	0.118178	0.78883	1.00894	0.130401	0.862363	0.435361	0.355271	0.301017	0.352724	0.411581	0.415508	0.794691	1.37335	0.731129	0.144018	0.137648	0.214541	-0.00196514
ENSMUSG00000018932	Map2k3	11	protein_coding	3314	10	A	16.6578	16.8294	15.7059	21.0005	20.8775	22.1501	22.8254	10.7799	17.0399	18.826	18.956	19.5187	20.362	18.5755	10.8584	10.0765	10.1584	12.1271	16.4148	17.6765	19.85	1.50444	0.357965	2.61308	0.38482	1.1285	1.22676	1.54728	0.619923	0.57425	0.747779	0.322917	0.374543	0.319223	0.173606	0.105825	0.333654	0.0554543	0.321799	0.194394	0.780591	0.92643	0.000416666
ENSMUSG00000018965	Ywhah	5	protein_coding	3709	10	A	22.758	22.7135	26.8066	31.1676	29.2613	32.4736	32.968	11.9521	18.6395	19.7696	18.8643	18.2389	20.2169	17.8536	9.2203	8.7602	9.52459	10.5142	13.9961	15.2215	16.5964	1.81152	2.71056	0.945997	0.297926	0.924133	2.73817	2.94198	1.4136	1.46488	1.04163	0.656481	0.477279	1.07051	0.619526	0.291476	0.251277	0.453157	0.289142	0.322539	0.233181	0.59089	0.000403205
ENSMUSG00000018983	E2f2	4	protein_coding	4882	9	C	105.251	150.562	136.915	175.563	150.521	141.866	147.573	123.095	172.381	158.856	135.193	113.308	109.513	105.868	52.0474	62.5322	72.1438	92.7638	128.001	132.619	128.946	2.18267	2.85596	19.5903	7.97038	1.82274	6.63411	4.83816	4.22873	3.8988	5.79895	0.974233	0.64016	2.69826	2.20309	2.92857	0.247419	2.39072	2.81673	1.81947	1.09523	0.417337	4.31157e-05
ENSMUSG00000018986	Slfn3	11	protein_coding	3411	1	A	1.89086	2.51179	4.63222	5.10966	7.31788	8.11471	8.62428	1.94587	5.636	6.43034	8.07226	8.10801	8.18284	8.5466	2.37861	2.33848	2.33159	2.72485	5.02152	6.90988	7.02086	0.254261	0.157362	1.02219	0.247306	0.186985	0.410847	0.458442	0.10151	0.234888	0.421061	0.250794	0.364198	1.02151	0.117279	0.284312	0.484037	0.290971	0.325022	0.0975086	0.256047	0.0484379	0.00160137
ENSMUSG00000018995	Nars2	7	protein_coding	6967	1	A	1.99162	2.50745	3.03563	3.15805	3.69045	3.88269	3.83889	1.83624	2.65845	3.17582	3.85823	4.39566	4.41834	4.38495	1.53688	1.64875	1.74203	2.02943	2.8864	3.33324	3.69126	0.0962732	0.441202	0.520927	0.426611	0.248389	0.407697	0.383335	0.0692644	0.120551	0.108448	0.177765	0.189261	0.05947	0.138418	0.0699265	0.190927	0.0190487	0.156868	0.0771559	0.157045	0.110484	0.000638573
ENSMUSG00000019027	Dnah1	14	protein_coding	12872	8	A	0.789063	0.790598	0.673493	0.684309	0.651324	0.544208	0.508623	1.2398	0.941749	0.645172	0.469883	0.352849	0.361065	0.339478	1.78218	1.68377	1.55417	1.69404	1.34808	1.07396	0.956756	0.0225762	0.104356	0.19199	0.0518087	0.0500115	0.0151783	0.0389605	0.112812	0.0722743	0.0465824	0.00429854	0.0197819	0.00835937	0.025371	0.136021	0.0985841	0.136649	0.0905315	0.0691737	0.114055	0.0690842	-0.000656006
ENSMUSG00000019066	Rab3d	9	protein_coding	4196	1	C	1.80539	1.99836	1.85243	2.14091	1.91497	1.97129	2.41567	1.52502	2.285	2.5941	2.58141	2.6734	3.28304	3.11445	0.927642	1.02694	1.15278	1.37828	1.85728	2.1813	2.26791	0.084957	0.113307	0.572734	0.0310554	0.23104	0.534136	0.346871	0.0593976	0.276604	0.0752589	0.109782	0.23749	0.112699	0.238829	0.0320795	0.0556509	0.0892129	0.103703	0.227221	0.300815	0.178253	0.000232556
ENSMUSG00000019080	Mfsd3	15	protein_coding	2169	1	A	2.02416	2.29102	1.70589	3.05242	2.68702	3.02451	3.54677	2.16397	2.72438	3.01694	2.86402	3.43606	3.62633	3.55066	3.11544	3.29683	3.78885	4.25947	4.30875	4.58056	4.68114	0.173568	0.1841	0.878257	0.432514	0.387452	0.408127	0.430761	0.156918	0.334962	0.637542	0.269601	0.167461	0.33669	0.16609	0.177877	0.302523	0.294023	0.645781	0.19791	0.479809	0.162341	0.000672616
ENSMUSG00000019082	Slc25a22	7	protein_coding	5992	3	A	4.44516	5.52635	4.41905	6.95282	8.59134	10.2382	10.8922	6.65486	8.6812	10.2255	11.7278	13.8636	15.006	14.4821	8.41072	8.80778	9.73038	10.3861	12.1524	14.2806	14.8128	0.310594	0.778377	1.5583	1.33691	0.245919	0.462219	0.80119	0.84191	0.385998	1.04738	0.736906	0.282609	0.879591	0.496443	0.310005	0.587965	0.215654	0.795092	0.0598533	0.591935	0.576289	0.00120395
ENSMUSG00000019087	Atp6ap1	X	protein_coding	3026	7	A	99.924	109.45	101.961	112.877	100.129	93.5884	94.9602	77.09	80.8339	70.3872	57.9179	52.5101	52.1689	53.5751	70.3202	75.8529	78.9336	79.5158	86.2799	83.5325	83.1692	7.69207	2.39743	8.02496	3.08252	1.47416	2.42635	3.40335	3.31486	4.01899	1.12367	1.12829	3.12105	2.35041	0.942659	0.761932	2.49185	2.43955	1.42088	1.52481	2.50965	1.27595	-0.000231657
ENSMUSG00000019088	Dnase1l1	X	protein_coding	2121	1	A	4.58736	4.24053	4.21975	3.31501	2.88021	2.52333	2.39105	4.50723	3.42376	2.71627	2.48762	2.03133	1.89923	1.99907	4.70695	5.01829	4.75021	3.955	3.44472	3.12366	3.19623	0.381954	0.0328634	0.957759	0.281777	0.26651	0.322092	0.0621692	0.615554	0.267667	0.142243	0.143706	0.148311	0.2509	0.172779	0.160052	0.509949	0.183127	0.178871	0.232948	0.144801	0.266906	-0.000963623
ENSMUSG00000019122	Ccl9	11	protein_coding	3045	11	E	0.537056	0.256579	0.651821	0.684413	1.00584	1.14703	1.19712	0.0345659	0.405536	0.404036	0.399656	0.303618	0.271547	0.300328	0	0.0113265	0.0114424	0.048157	0.171153	0.39236	0.432099	0.426685	0.0299127	0.597214	0.163603	0.0795617	0.169184	0.109395	0.0244135	0.0895138	0.091693	0.061595	0.125834	0.0394962	0.0450699	0	0.00980952	0.00991004	0.0205539	0.0644691	0.118218	0.0761161	0.001375
ENSMUSG00000019139	Isyna1	8	protein_coding	2436	7	A	33.6025	39.1526	30.0799	52.9201	67.4927	79.041	89.2926	33.5164	42.7858	56.9918	77.5942	99.0894	112.561	97.0719	37.1286	36.5366	43.2389	42.5298	49.6908	60.4249	67.3522	1.07564	4.83798	9.83487	5.62469	2.16325	2.89376	9.93805	1.74307	1.4993	9.42012	4.90276	1.8834	5.52998	7.45987	3.21027	1.08759	2.39086	3.16923	2.1481	1.03479	0.799468	0.00137989
ENSMUSG00000019158	Tmem160	7	protein_coding	883	10	A	23.0806	24.8393	16.8673	37.0968	32.0539	36.1895	41.5823	14.1671	17.9933	23.546	27.5769	32.6912	41.2715	32.4818	12.3719	12.9111	16.7793	17.4483	19.4496	25.9667	27.1273	2.04618	3.38951	7.64678	2.60582	3.66993	5.85106	5.21525	1.32732	1.24031	5.49526	0.184558	2.62224	2.80411	2.61643	1.53805	2.13263	3.14869	1.80146	0.78808	0.696902	1.30053	0.00077596
ENSMUSG00000019179	Mdh2	5	protein_coding	3562	9	A	53.9445	62.9695	60.2216	91.9058	112.751	125.126	136.615	42.3886	80.3141	97.5162	109.916	121.787	129.407	121.134	37.6409	40.561	43.8581	49.7117	73.1268	92.54	100.588	3.9972	2.23912	11.7299	2.7795	1.09723	5.75585	12.55	1.44647	3.06259	1.35337	4.38599	3.94045	1.5967	4.92042	2.13386	2.35115	1.91757	1.93944	0.533736	4.82267	1.29079	0.00120075
ENSMUSG00000019194	Scn1b	7	protein_coding	1859	6	A	0.732576	0.430379	0.370337	0.224187	0.0854332	0.0623763	0.1101	0.613773	0.1162	0.161968	0.102353	0.0680179	0.031154	0.0904466	2.16323	1.68337	1.35724	0.937931	0.525374	0.261632	0.271806	0.138204	0.0249637	0.324569	0.10716	0.0204698	0.0480399	0.0253771	0.260121	0.0215919	0.04863	0.0312162	0.00947516	0.0297645	0.0259635	0.234977	0.240347	0.184173	0.0556204	0.0886523	0.0411691	0.0665274	-0.00315932
ENSMUSG00000019214	Chtf18	17	protein_coding	4584	3	A	1.14863	3.319	4.06545	7.49286	9.54632	9.61394	10.2145	1.55562	7.58088	8.70491	8.92504	9.28678	9.95664	9.01314	0.959506	1.07206	1.58114	2.69528	7.12008	9.3115	11.0812	0.0332943	0.265036	1.51112	0.514984	0.498553	0.516938	0.864488	0.161103	0.275132	1.1196	0.275777	0.194682	0.320187	0.148909	0.134244	0.0676243	0.135956	0.352981	0.436964	0.297707	0.13634	0.00175199
ENSMUSG00000019235	Rps6kl1	12	protein_coding	2534	12	E	0.919806	1.11892	1.2057	1.73635	2.70674	2.82865	3.00599	0.663219	0.984008	0.979874	1.11905	1.48401	1.38585	1.20041	0.461456	0.548804	0.696362	0.847432	2.26218	3.54712	4.06157	0.0811077	0.0828348	0.289565	0.433309	0.293801	0.231519	0.424866	0.234105	0.164175	0.285969	0.193162	0.134446	0.158197	0.100325	0.0405967	0.0757286	0.123947	0.0521604	0.106054	0.202534	0.367351	0.0015056
ENSMUSG00000019261	Map1s	8	protein_coding	7963	3	A	6.30986	7.66505	5.14064	8.61285	9.14971	9.48445	11.5832	6.87717	7.11277	9.2788	10.7532	12.7069	15.3966	11.8982	5.73571	5.9419	7.62035	8.31888	8.48457	10.9098	11.4176	0.109563	1.16172	2.33076	1.46149	0.542785	0.424943	1.54219	0.887482	0.441152	2.95743	0.623025	1.2783	1.19213	1.45968	0.895929	0.379797	0.695814	0.643317	0.500504	0.408034	0.113914	0.00075787
ENSMUSG00000019297	Nop9	14	protein_coding	3694	10	A	17.9528	19.7293	19.0004	26.2823	30.0273	32.3852	34.5122	14.9871	21.8847	26.3457	28.647	31.106	32.1247	30.6572	14.3472	15.5896	16.8443	17.2818	22.1152	26.464	27.5826	0.75377	1.21796	1.33308	1.59657	0.431134	1.2329	1.44346	0.425355	1.0786	0.812572	0.333605	0.155661	1.00382	1.09395	0.440981	0.650678	0.410924	0.505435	0.480319	0.81811	0.157542	0.000843976
ENSMUSG00000019301	Hsd17b1	11	protein_coding	1339	1	A	2.9177	2.46413	1.57196	1.61949	1.12363	1.23299	1.34254	2.17098	1.63887	1.43266	1.14502	1.20848	1.15935	1.39784	5.27712	5.33494	5.57253	5.38686	4.46036	4.09398	3.13423	0.306106	0.654645	0.70772	0.456725	0.0556413	0.379875	0.354494	0.0265535	0.136885	0.482385	0.129783	0.234363	0.14194	0.347299	0.534825	0.735606	0.340931	0.529465	0.400546	0.252723	0.463699	-0.000960848
ENSMUSG00000019302	Atp6v0a1	11	protein_coding	6556	1	A	9.65975	7.46104	5.18423	3.93628	2.24433	1.69507	1.57365	9.02192	4.28109	2.7683	1.8264	1.2149	0.926571	0.980781	16.411	13.677	13.3686	13.6541	8.14669	4.88908	3.6312	0.246203	0.427873	0.532674	0.427758	0.247843	0.241087	0.132571	0.217278	0.151444	0.314088	0.186793	0.157105	0.0622223	0.0513133	0.363328	0.377548	0.704607	0.733312	0.330825	0.272888	0.286601	-0.00249523
ENSMUSG00000019303	Psmc3ip	11	protein_coding	1818	3	A	2.14855	3.18328	5.03216	8.96027	10.8437	11.9871	12.1251	1.62694	7.82059	8.46694	7.6239	7.69762	8.16001	8.04023	1.79103	1.5452	1.7556	2.70507	5.87198	7.85571	9.47194	0.175704	0.144821	0.373019	0.733447	0.690921	1.24951	0.855396	0.360838	1.01764	0.318893	0.777608	0.771403	0.916111	1.08985	0.0543179	0.289978	0.270486	0.263244	0.255994	0.784543	0.539138	0.00173938
ENSMUSG00000019326	Aoc3	11	protein_coding	4621	6	A	0.920346	0.321815	1.4753	0.18169	0.117645	0.150318	0.172891	0.504845	0.372826	0.408314	0.389737	0.463904	0.27641	0.438694	0.263861	0.281623	0.231452	0.302092	0.25274	0.253005	0.256258	1.3464	0.332428	2.32208	0.0678403	0.046413	0.0448738	0.1671	0.0905106	0.0429503	0.0646791	0.0351509	0.0512142	0.0524178	0.0817798	0.0811215	0.0459126	0.0558778	0.0612964	0.0658887	0.0510853	0.0568855	-0.00262749
ENSMUSG00000019370	Calm3	7	protein_coding	2423	9	A	81.9502	98.1425	89.5452	138.175	137.054	148.475	159.601	57.9028	106.273	113.393	109.19	109.527	113.468	103.054	37.6244	38.8853	43.4551	52.5673	76.3847	88.0725	94.8496	6.06439	5.75414	14.1248	8.80917	1.74568	10.5098	15.0393	1.30459	2.98438	1.38623	3.00636	2.59429	7.15838	3.58399	3.6145	2.28427	3.18445	2.78522	3.24012	3.88333	0.871069	0.00074761
ENSMUSG00000019437	Tlcd1	11	protein_coding	5009	12	A	0.460334	0.572044	0.768978	1.03934	1.50631	1.64418	1.70763	0.876031	1.1524	1.2286	1.30205	1.79577	1.7949	1.71148	0.706473	0.644382	0.65551	0.809656	1.05557	1.26521	1.39098	0.10331	0.0110183	0.0416047	0.0632926	0.130755	0.130796	0.123873	0.0873658	0.185703	0.135494	0.140846	0.0236668	0.104836	0.169486	0.0992084	0.0838054	0.0638229	0.0716778	0.151408	0.106837	0.0914633	0.00155028
ENSMUSG00000019471	Cdc37	9	protein_coding	8194	7	A	34.3346	37.1803	31.7489	45.2277	49.4438	54.1415	59.0072	30.0772	45.0583	50.5892	56.8759	62.3267	64.1529	60.3547	26.0053	28.5372	30.5013	33.7221	41.834	48.1437	51.8995	2.37131	1.27986	5.16395	2.97555	0.85253	3.19965	4.25045	1.2301	1.39369	3.34314	1.22921	0.603209	2.53588	2.77892	1.4342	1.04351	1.78184	1.34293	1.31175	1.24472	0.767939	0.000737184
ENSMUSG00000019494	Cops6	5	protein_coding	2525	7	A	34.1443	34.623	32.3765	40.3881	42.3184	43.9685	48.4541	24.3955	35.0169	38.9345	41.2055	43.3393	42.8105	42.866	22.417	23.5997	22.7602	24.5484	29.8194	33.451	35.729	2.98831	1.94809	3.8002	0.690565	0.784681	1.89238	2.31699	0.259266	1.52137	0.915083	0.527794	1.17514	1.29059	0.465043	0.315219	0.814774	0.751802	0.803667	0.959709	0.482343	0.0889525	0.000461921
ENSMUSG00000019518	Ap4m1	5	protein_coding	5361	1	A	2.93389	3.46448	3.11314	3.57884	3.93863	4.08791	4.05461	4.47668	5.39728	5.77247	5.87841	6.17417	5.95622	6.22988	4.2749	4.3233	4.51226	4.36106	5.67964	5.77223	5.98886	0.165383	0.204141	0.533732	0.139116	0.215916	0.0819673	0.327185	0.116057	0.0962506	0.480441	0.337951	0.0206458	0.339868	0.138642	0.183279	0.289848	0.198555	0.467025	0.186536	0.169821	0.216972	0.000342973
ENSMUSG00000019558	Slc6a8	X	protein_coding	5210	6	A	0.659756	0.367771	0.339381	0.378115	0.225091	0.222587	0.172787	0.333342	0.262091	0.136888	0.168946	0.0947926	0.149662	0.138775	0.552335	0.444108	0.488111	0.295975	0.23005	0.24384	0.195018	0.140166	0.022602	0.0425831	0.104648	0.0230896	0.074847	0.0702161	0.0941057	0.0353876	0.0435168	0.0390314	0.0374421	0.0391864	0.0288947	0.0682359	0.0928915	0.113583	0.0378002	0.0319955	0.06851	0.0216391	-0.00157303
ENSMUSG00000019577	Pdk4	6	protein_coding	3511	4	A	0.170654	0.202146	0.258191	0.0171463	0.0051808	0.0116341	0.00798428	0.0362741	0.0565601	0.0913178	0.0425165	0.0702689	0.0356626	0.0723972	0.04148	0.0447524	0.041633	0.0366425	0.0206513	0.0283851	0.0232674	0.278012	0.330927	0.447199	0.0180616	0.00897341	0.0102451	0.0138292	0.0628286	0.0364637	0.0604577	0.0111678	0.0300083	0.019318	0.0258645	0.0334852	0.0264715	0.0107875	0.0093312	0.0239217	0.0264772	0.00636208	-0.00629096
ENSMUSG00000019579	Mydgf	17	protein_coding	2222	10	A	20.859	22.0732	18.8384	27.8531	33.1111	37.5324	39.6868	14.4915	22.5862	28.3109	34.4288	39.7989	42.9045	40.2364	12.9085	13.8013	15.2374	16.2924	22.3579	27.6672	29.592	1.69049	1.99415	1.72913	2.83853	0.896911	2.26838	1.89209	0.722008	0.498274	2.91346	0.808627	1.68231	0.386741	2.4724	1.01307	0.360868	0.804767	0.931096	0.30846	1.29904	1.33719	0.000945122
ENSMUSG00000019590	Cyb561	11	protein_coding	3653	12	A	0.237503	0.306029	0.356141	0.589304	0.692714	0.970461	0.930821	0.120702	0.376324	0.545808	0.559252	0.550444	0.572529	0.402519	0.122753	0.147134	0.149361	0.201259	0.35529	0.413371	0.517357	0.0408769	0.0546484	0.248865	0.122609	0.0934911	0.073037	0.0378037	0.0209652	0.0839516	0.0617658	0.0519805	0.0725949	0.104196	0.134076	0.0361917	0.0424533	0.0207921	0.058166	0.0819959	0.0410023	0.0402388	0.00164378
ENSMUSG00000019647	Sema6a	18	protein_coding	8778	6	A	1.85454	1.27	0.972364	0.754891	0.460121	0.39166	0.372608	1.78908	0.502636	0.236622	0.193205	0.164021	0.114797	0.200293	2.70262	2.52959	2.09743	1.77115	0.670849	0.405849	0.365271	0.260181	0.0332659	0.134696	0.107678	0.142604	0.102563	0.0961265	0.0899417	0.0406259	0.0582025	0.0396327	0.0194883	0.0191741	0.0359943	0.208454	0.0628165	0.121827	0.180091	0.0971598	0.0471993	0.0196714	-0.00212038
ENSMUSG00000019689	Fmc1	6	protein_coding	689	10	A	15.6993	19.0945	15.3327	25.4928	26.3585	29.8679	38.9652	9.88811	18.0254	21.9647	27.5792	34.8302	42.1566	35.9632	12.8623	13.8352	15.6021	16.7869	22.1286	27.7026	30.911	1.33224	1.28786	0.977697	3.53821	2.19928	5.70847	5.23716	1.2126	0.102427	6.28793	0.407265	1.90306	0.906763	2.34567	1.196	0.630153	1.3848	3.00675	1.22138	1.2836	1.94837	0.00110706
ENSMUSG00000019699	Akt3	1	protein_coding	5124	5	A	22.479	20.9824	24.1767	17.9189	15.8896	15.5288	14.2667	26.1319	19.2571	16.1618	15.3831	13.6821	13.2463	15.6045	31.4125	32.8175	31.0452	32.0751	24.2636	20.6357	18.7019	0.445461	0.57421	3.4198	0.677182	0.470478	0.918828	0.638876	1.83437	0.933415	0.774793	0.364186	0.559611	0.744716	0.333785	2.92528	0.83733	0.871415	1.55584	0.385615	0.639236	0.769835	-0.000710261
ENSMUSG00000019718	L3hypdh	12	protein_coding	2679	11	A	0.291389	0.469784	0.758892	1.09728	1.40034	2.22385	2.34987	0.0638844	0.197508	0.315787	0.462902	0.647753	0.956533	0.815118	0.102662	0.0712076	0.164647	0.185149	0.423813	0.633825	0.710024	0.0913198	0.139817	0.173329	0.283166	0.19686	0.208309	0.442984	0.0599244	0.0252448	0.0344142	0.0214496	0.0761605	0.188674	0.0918142	0.0582804	0.0402964	0.0252111	0.0420736	0.0601983	0.117608	0.110252	0.00230993
ENSMUSG00000019726	Lyst	13	protein_coding	11806	1	A	5.34086	5.12867	5.5658	4.14845	3.32287	3.19959	2.98911	7.29699	4.89169	3.68336	3.42472	3.16066	3.20895	3.36448	5.9199	5.56475	5.00698	5.05237	4.13281	3.16487	3.09072	0.181185	0.202213	1.06321	0.165297	0.147494	0.244738	0.183276	0.135352	0.36669	0.11993	0.102038	0.0810646	0.0984855	0.0959164	0.360153	0.322119	0.238834	0.335399	0.176812	0.0839241	0.142825	-0.000922649
ENSMUSG00000019732	Calr3	8	protein_coding	1962	12	A	0.590157	0.66019	0.841625	1.1477	1.76741	2.18134	2.01822	0.437297	1.66869	1.65666	2.11099	2.97151	2.8587	2.91904	0.339512	0.584986	0.667898	0.673903	1.19075	1.74388	1.80732	0.106298	0.111479	0.139743	0.368485	0.16171	0.385802	0.247222	0.0231432	0.173466	0.279906	0.240048	0.299379	0.169925	0.18433	0.165085	0.111956	0.0281093	0.0522731	0.111502	0.292609	0.110748	0.00164727
ENSMUSG00000019734	Tmc4	7	protein_coding	4280	8	A	1.07163	1.0098	0.780936	0.592253	0.635334	0.570973	0.499771	2.34881	1.31212	1.16335	1.0742	0.918377	0.923711	0.953162	3.28922	3.44092	2.99112	2.80448	2.02156	1.67074	1.51126	0.236749	0.151138	0.0905483	0.161885	0.0444529	0.0513491	0.0509744	0.224338	0.0435381	0.216036	0.0939372	0.100543	0.101913	0.114954	0.496265	0.082349	0.20925	0.170773	0.150818	0.0828594	0.128563	-0.000977357
ENSMUSG00000019738	Polr2i	7	protein_coding	1212	10	A	14.9785	13.2979	10.323	15.6768	13.962	17.3654	17.7353	8.12297	9.59259	9.72175	11.5078	11.6824	11.4931	12.017	9.35481	9.05804	9.04927	9.10652	9.94294	11.479	10.935	3.22045	1.10995	2.10878	1.71122	1.60621	3.74875	2.8405	0.656547	0.994308	0.938617	0.784304	0.311904	0.336688	1.54696	1.2116	0.0779389	0.548328	0.97665	0.691468	1.13906	1.0969	0.000402631
ENSMUSG00000019768	Esr1	10	protein_coding	13661	6	D	0.505519	0.509661	0.580474	0.448187	0.403775	0.418571	0.3737	0.722475	0.637132	0.653884	0.753392	0.74143	0.754021	0.770776	0.647368	0.659646	0.620683	0.599603	0.59311	0.520007	0.511966	0.0423265	0.0644221	0.0428898	0.034009	0.0296152	0.0769949	0.0279148	0.116725	0.0187865	0.0382985	0.0633801	0.0521438	0.0911746	0.0123014	0.0473603	0.0641571	0.0935433	0.0801593	0.0124788	0.0580484	0.0160339	-0.000531289
ENSMUSG00000019773	Fbxo5	10	protein_coding	2003	10	A	8.43139	16.9947	32.3257	37.3573	42.9244	46.8329	44.3644	9.10277	37.8307	40.4618	38.5589	36.9543	39.0532	41.1248	7.97899	7.80679	9.25695	12.0628	23.7793	31.3332	32.6882	0.773971	1.35553	4.6395	2.07436	2.67058	1.71602	2.66904	0.404396	2.14562	1.82655	0.883115	1.59217	2.26149	1.1446	0.442487	0.214458	0.86654	0.550629	0.646011	1.7483	0.753112	0.00123878
ENSMUSG00000019777	Hdac2	10	protein_coding	4474	7	A	30.4767	29.2589	38.401	37.0795	45.8679	47.9802	45.0015	23.1107	34.0162	37.5644	38.6664	40.5578	40.2612	43.3619	30.8306	30.0703	28.0862	26.0334	30.2328	33.9331	35.5044	1.86907	2.26956	6.42882	3.39033	1.58072	1.55392	2.62809	1.51932	1.79932	3.8159	0.200606	1.48664	2.25411	0.767143	1.0711	1.32974	3.15441	0.393651	0.369257	0.717271	1.02364	0.000514822
ENSMUSG00000019782	Rwdd1	10	protein_coding	1136	10	A	14.2286	13.5766	19.4069	19.1679	20.2521	23.7606	23.268	9.12422	14.1272	17.6811	18.4988	20.105	23.6268	20.8708	9.46135	9.37896	11.7382	12.0247	14.447	16.0223	16.7606	1.23908	0.514509	4.60977	1.90095	1.11476	2.25435	1.86558	0.53744	0.397779	0.273895	0.820937	0.783079	1.93947	0.772614	0.290729	0.752493	1.82902	0.517654	0.416467	1.22235	0.818747	0.000594069
ENSMUSG00000019789	Hey2	10	protein_coding	4593	4	A	0.22334	0.101265	0.0876126	0.0605132	0.0226978	0.00886509	0.0272918	0.307353	0.0589844	0.03286	0.0386766	0.0131597	0.0260442	0.0271767	0.443582	0.408911	0.34323	0.219874	0.100147	0.0509511	0.0641586	0.0525961	0.0280029	0.0344176	0.0292387	0.0213116	0.0153548	0.0166048	0.085217	0.028066	0.0215388	0.0233964	0.013881	0.0112592	0.0129735	0.0384055	0.107008	0.109765	0.00840788	0.0514863	0.022632	0.0155297	-0.00347743
ENSMUSG00000019791	Hint3	10	protein_coding	5519	1	A	2.21116	1.92889	1.98011	1.44954	1.13894	0.974414	1.01941	2.29759	1.81556	1.49997	1.36907	1.12294	1.14971	1.12995	2.10158	2.07699	2.17002	2.09865	1.78091	1.47055	1.35313	0.158279	0.160155	0.316272	0.12624	0.115697	0.0730672	0.0491439	0.282256	0.0599449	0.0914008	0.263883	0.104511	0.110014	0.0545166	0.276059	0.155968	0.09422	0.0917234	0.062452	0.074587	0.055224	-0.00115294
ENSMUSG00000019792	Trmt11	10	protein_coding	5308	3	A	3.26951	3.99846	6.10327	5.43954	7.47634	8.04511	7.49572	3.3974	5.9365	7.10613	8.27308	8.97208	8.36975	9.87187	2.15118	3.00377	2.77938	3.22708	5.00001	6.1516	6.64088	0.20249	0.922843	1.84061	0.920957	0.320183	0.478672	0.787882	0.342413	0.471028	0.635672	0.349959	0.338621	0.747626	0.842817	0.148464	0.0471832	0.17278	0.143584	0.315052	0.392659	0.406318	0.000869828
ENSMUSG00000019796	Lrp11	10	protein_coding	3418	6	A	0.794274	0.701271	0.543026	0.531458	0.360242	0.483412	0.378837	0.467745	0.241075	0.272659	0.124939	0.169958	0.163476	0.132419	0.582229	0.467182	0.422947	0.333164	0.260944	0.163796	0.197919	0.0792058	0.0736447	0.0807918	0.104492	0.0680615	0.0774861	0.0621196	0.101913	0.0411945	0.0326608	0.0338159	0.0345154	0.0730532	0.0343106	0.0469379	0.0880838	0.0717877	0.0734027	0.045274	0.0430981	0.0467834	-0.000899679
ENSMUSG00000019806	Aig1	10	protein_coding	9196	8	G	2.80306	2.39115	2.41778	2.16296	1.60183	1.52373	1.5173	1.57367	1.28348	1.09127	1.13887	1.13421	1.12012	1.25682	1.01379	1.07992	1.08639	1.2281	1.21156	1.20873	1.14306	0.143551	0.173213	0.165365	0.0998775	0.0418189	0.130253	0.171795	0.0211525	0.0845565	0.0820492	0.044829	0.0440228	0.0899223	0.138892	0.0467961	0.0675634	0.148527	0.111643	0.0407638	0.0845911	0.0569211	-0.000877312
ENSMUSG00000019810	Fuca2	10	protein_coding	6161	3	D	10.5085	8.97734	9.51212	8.02291	6.62377	6.54609	5.78614	6.62026	6.27384	5.84049	5.49158	5.37936	5.06688	5.50246	7.87332	7.91363	7.93235	7.60427	6.76699	6.17858	5.70573	0.304901	0.72252	1.26908	0.364365	0.350207	0.408481	0.121721	0.236428	0.134864	0.544793	0.341028	0.051999	0.329965	0.212257	0.221203	0.155098	0.289544	0.0740087	0.267639	0.423879	0.147171	-0.000807598
ENSMUSG00000019813	Cep57l1	10	protein_coding	5851	1	A	1.45112	2.15516	3.53086	3.97594	4.50925	4.8755	4.36107	1.4468	3.78872	4.35995	4.2679	4.38243	4.29642	4.37982	1.04065	0.958637	1.19511	1.62919	3.07671	3.52972	4.16833	0.12684	0.259949	0.506132	0.348017	0.0854433	0.292232	0.331948	0.0467067	0.220526	0.171053	0.252137	0.16363	0.378947	0.0796477	0.127824	0.0568089	0.192821	0.174422	0.114736	0.232236	0.284369	0.000922943
ENSMUSG00000019817	Plagl1	10	protein_coding	7819	4	A	0.280359	0.19889	0.215274	0.0920357	0.0771981	0.0528744	0.0669357	0.0488123	0.0323462	0.011172	0.0207443	0.00502179	0.00547829	0.0124232	0.296756	0.260043	0.221754	0.192352	0.0737616	0.0449012	0.035183	0.0878405	0.0401346	0.0726517	0.0265652	0.0258098	0.0276509	0.0278907	0.0229318	0.00773242	0.0126719	0.0109131	0.00438917	0.0047453	0.0154733	0.0717855	0.0486181	0.0413761	0.0443076	0.0196038	0.00922411	0.00376941	-0.00214636
ENSMUSG00000019818	Cd164	10	protein_coding	4449	7	G	99.2608	92.5306	113.987	86.904	80.7896	74.083	72.0149	60.6768	57.4524	66.9141	71.1727	69.7518	65.1602	65.9855	43.9235	46.4599	46.2844	50.774	54.8255	56.2983	54.4952	0.905724	7.15374	20.6101	3.24878	2.85078	4.06249	3.37099	3.09665	0.758464	4.94717	4.16403	1.03884	2.11434	1.84858	2.91995	0.64297	2.22391	4.97126	4.22146	7.8557	3.16738	-0.000566747
ENSMUSG00000019820	Utrn	10	protein_coding	12382	3	A	7.0169	6.25903	6.60136	4.63666	4.13593	4.14161	3.57908	12.4289	7.01907	5.73751	5.41854	4.96203	4.7482	4.99273	12.0744	11.2532	10.0286	9.8294	7.30733	6.12974	5.56164	0.458061	0.061211	0.818154	0.177908	0.347104	0.437764	0.403104	0.186096	0.908619	0.272939	0.362448	0.191006	0.286473	0.32615	0.861591	0.555442	0.478799	0.461433	0.313052	0.266508	0.309613	-0.000922081
ENSMUSG00000019838	Slc16a10	10	protein_coding	7356	12	A	0.512194	0.73818	0.994382	1.47771	2.3547	2.48878	2.73789	0.444301	1.81159	2.1982	2.92524	3.63067	3.80366	3.99086	0.608807	0.705945	0.821646	1.16804	2.20911	3.27986	3.71871	0.0638016	0.117084	0.0446238	0.275067	0.103843	0.14562	0.0205334	0.0603564	0.133413	0.161602	0.0709047	0.0587157	0.23201	0.107236	0.0373543	0.0275029	0.0231631	0.0163645	0.134336	0.254525	0.250854	0.00190419
ENSMUSG00000019843	Fyn	10	protein_coding	4363	3	A	10.2811	8.20375	6.89647	6.02411	5.52158	5.17156	5.03155	7.19062	6.28158	6.38505	6.00007	5.39083	5.72283	5.26779	6.28559	5.72999	5.76534	4.88119	4.92773	5.16236	4.87626	0.499164	0.459403	0.281328	0.462527	0.105506	0.28624	0.258888	0.278523	0.258214	0.31012	0.458246	0.436559	0.295146	0.463535	0.435708	0.125109	0.512342	0.166704	0.246462	0.0999812	0.262139	-0.000838154
ENSMUSG00000019845	Tube1	10	protein_coding	7838	1	A	0.908184	1.31239	1.89081	2.50074	2.98261	3.38268	3.48584	1.13487	2.69563	3.09093	3.0283	3.19835	3.21432	3.33333	0.964861	0.863547	1.02896	1.21817	2.17929	2.91216	3.31856	0.0935669	0.103079	0.0732951	0.429912	0.149868	0.17124	0.208769	0.058009	0.0738133	0.23398	0.162202	0.0318357	0.230635	0.106152	0.0216189	0.0860679	0.0963643	0.0446955	0.0993299	0.0699053	0.0249471	0.00135813
ENSMUSG00000019846	Lama4	10	protein_coding	12068	4	A	0.0700489	0.0358379	0.125355	0.0132196	0.00884114	0.00622393	0.0162603	0.110527	0.119975	0.131915	0.103659	0.114231	0.0843383	0.0598778	0.064374	0.04889	0.0434454	0.0716885	0.0396048	0.0351516	0.0455659	0.0912354	0.0425924	0.196418	0.0130945	0.00438115	0.00687951	0.0281637	0.0115082	0.0715496	0.0497494	0.0303994	0.0182798	0.0503551	0.0293761	0.00403313	0.0178158	0.0198083	0.0456541	0.0076034	0.00889908	0.0133328	-0.00266497
ENSMUSG00000019849	Prep	10	protein_coding	10933	10	A	6.01577	7.736	9.25659	11.7307	14.9832	15.5576	16.8503	5.26444	10.8276	12.7646	15.207	16.8882	16.2861	15.9864	5.61649	6.07411	6.22517	7.15133	9.34584	11.039	11.7404	0.331297	0.123296	0.395521	0.255953	0.557249	0.0282358	0.430259	0.242576	0.211979	0.35226	0.124409	0.312359	0.436743	0.325103	0.140827	0.180042	0.179088	0.561731	0.350454	0.207043	0.0929743	0.00113905
ENSMUSG00000019850	Tnfaip3	10	protein_coding	7226	1	A	14.9772	9.43283	6.62456	4.15036	1.60413	1.15917	1.03686	10.9756	3.20385	1.65476	0.845128	0.479741	0.47669	0.397102	12.9188	10.0055	7.71445	5.17099	2.23634	1.35019	1.00331	0.333815	0.682431	0.0450242	0.148478	0.243685	0.131889	0.128583	0.33412	0.233456	0.129598	0.0827924	0.0378779	0.093496	0.116016	0.320745	0.706961	0.745471	0.401889	0.0551255	0.0697818	0.0476393	-0.00368489
ENSMUSG00000019851	Perp	10	protein_coding	1952	1	A	4.91437	3.10964	3.33539	2.33876	1.9201	1.58462	1.49777	5.08141	2.22636	1.54901	1.57763	1.95426	1.79009	2.03977	9.26864	8.9304	7.82581	6.09334	3.67734	3.1663	3.58234	0.485095	0.149116	0.653476	0.204143	0.629661	0.335652	0.254149	0.633121	0.35058	0.314214	0.346536	0.166889	0.321205	0.220434	0.292972	0.517529	1.13355	0.574285	0.160687	0.332561	0.299542	-0.0015121
ENSMUSG00000019853	Hebp2	10	protein_coding	3930	6	A	0.42221	0.272162	0.168274	0.208514	0.1251	0.0918019	0.0767168	0.261076	0.124731	0.0776725	0.0962615	0.160872	0.0562006	0.106357	0.424059	0.35021	0.285958	0.205812	0.12521	0.172956	0.12119	0.0676569	0.117683	0.0196582	0.038903	0.0533329	0.0175467	0.0368029	0.0164871	0.0132548	0.0368602	0.0495877	0.0224101	0.0207776	0.018192	0.0228484	0.111185	0.116715	0.0581835	0.0160668	0.0688064	0.0638591	-0.00226982
ENSMUSG00000019857	Asf1a	10	protein_coding	2180	7	G	41.0871	37.4262	49.9842	42.1433	40.5544	38.5916	35.5923	23.3856	27.9149	29.2125	29.1039	29.1563	29.9717	30.5261	19.2481	20.2695	20.4288	20.2611	23.1439	25.0782	25.2979	3.45804	2.65716	9.3803	4.41955	0.86756	0.379351	2.16497	1.45101	2.83839	1.09079	0.910873	0.237405	3.16953	1.0757	0.233607	0.731312	0.584348	1.29407	0.835098	0.18354	0.765243	-0.00030448
ENSMUSG00000019861	Gopc	10	protein_coding	4317	5	D	25.6124	24.1725	27.6364	22.1479	20.5452	18.8369	17.8136	13.7333	13.101	13.0201	12.6594	11.6958	10.6235	12.2084	17.2997	17.7099	17.0522	16.8126	15.6147	15.0914	13.9911	0.813759	2.09983	3.07824	1.63332	2.07258	0.787598	0.701589	0.557459	0.905395	0.198702	0.409236	0.343022	0.370651	0.346897	0.535608	0.622642	1.06952	0.812438	0.362562	0.701997	0.941414	-0.000597729
ENSMUSG00000019866	Aim1	10	protein_coding	7525	1	A	5.11077	4.6107	4.49433	3.71675	2.71826	2.14617	2.09677	3.32329	2.09693	1.47555	0.920221	0.785318	0.709048	0.684793	5.1022	5.18688	4.66782	4.01493	3.09096	2.48546	1.96276	0.217039	0.168216	0.137514	0.267168	0.206258	0.100092	0.346054	0.227624	0.0853955	0.0543576	0.123069	0.0846555	0.047361	0.0899607	0.151047	0.0851474	0.101938	0.214414	0.150971	0.0829591	0.0590657	-0.00134715
ENSMUSG00000019872	Smpdl3a	10	protein_coding	2065	5	A	44.3248	32.5892	31.2627	22.06	13.9122	11.6656	10.5039	12.858	9.38988	8.42317	6.78431	6.60379	5.39297	5.00493	31.067	30.6634	31.0629	27.8605	18.62	14.3115	11.3278	5.25865	2.81523	1.58673	1.42104	0.521044	0.761376	0.767406	0.914606	0.937203	0.518559	0.568154	0.250623	0.237925	0.379332	0.460924	1.83811	1.06303	1.83254	0.492934	0.824804	0.947394	-0.00195942
ENSMUSG00000019876	Pkib	10	protein_coding	11800	8	G	2.38566	1.56377	1.6953	0.91114	0.704748	0.553098	0.458337	1.07172	0.739501	0.745509	0.595338	0.501289	0.477342	0.462055	1.57671	1.59194	1.61522	1.46211	1.16911	0.899797	0.786382	0.088379	0.182692	0.326133	0.067777	0.113214	0.0643878	0.0781519	0.0561549	0.014686	0.0983046	0.0525803	0.0296403	0.0467934	0.0391415	0.0792884	0.124215	0.11336	0.108578	0.0274973	0.0714283	0.0389336	-0.00219618
ENSMUSG00000019883	Echdc1	10	protein_coding	4125	1	A	1.74807	1.76884	2.49369	2.45288	2.59777	2.91733	2.81456	1.75305	2.61936	3.09394	2.89122	2.9806	2.78897	3.33395	0.96105	1.14169	1.2103	1.43819	2.10347	2.26193	2.29002	0.130663	0.306125	0.355645	0.418339	0.142392	0.128834	0.361971	0.180246	0.213101	0.552903	0.278808	0.313897	0.347743	0.182973	0.0713189	0.0541388	0.134919	0.143973	0.0583175	0.283862	0.0382452	0.000513261
ENSMUSG00000019891	Dcbld1	10	protein_coding	3025	3	E	9.55441	8.74879	9.81344	10.6112	11.9381	11.559	12.051	5.19376	7.78652	7.66645	7.71277	7.87466	7.87814	7.67591	5.17387	4.80335	4.45893	4.93333	6.14182	7.46272	8.13307	0.495146	0.750687	0.320761	0.291669	1.38773	1.0024	0.523674	0.129406	0.440756	0.144711	0.0669408	0.10826	0.106882	0.368626	0.394198	0.357124	0.290805	0.145359	0.27345	0.369722	0.434014	0.000324807
ENSMUSG00000019907	Ppp1r12a	10	protein_coding	3403	5	A	34.5514	30.3641	35.7039	25.0883	21.8125	21.4012	18.6271	38.9366	28.6239	25.1387	22.001	19.7741	19.0619	19.2528	36.2199	34.834	32.881	32.605	26.8416	22.8107	22.1928	1.00098	1.35771	5.92211	1.45408	1.80025	2.32867	1.25714	1.86707	1.09853	2.71954	0.88101	1.22499	0.353826	1.07748	0.393886	0.741267	0.952473	1.36116	0.561833	0.470412	0.312147	-0.000891459
ENSMUSG00000019917	2019-09-10	10	protein_coding	2539	1	A	2.90313	3.69119	5.98637	6.87655	7.72409	7.51327	7.66164	2.19281	5.49523	6.97337	6.81464	6.75679	6.55611	7.54603	0.96453	1.1297	1.19101	1.60627	2.98635	3.74569	4.25655	0.0727803	0.8382	0.206117	0.968188	0.820432	0.359857	0.287151	0.13229	0.56931	0.842917	0.288156	0.262323	0.252141	0.793578	0.104744	0.119311	0.235363	0.231876	0.0917165	0.15958	0.129285	0.00083288
ENSMUSG00000019920	Lims1	10	protein_coding	4891	5	A	26.5392	29.1397	38.1769	28.66	24.8505	22.9161	21.9451	23.7265	20.8289	20.1915	21.1282	20.1152	17.137	18.7963	23.0323	24.3095	23.4641	23.4983	21.9269	21.2411	18.7848	0.328644	2.69762	8.42269	2.3942	0.933914	1.53478	1.73494	0.0153411	0.189235	0.717487	0.649083	0.627198	0.352408	1.08745	1.26497	0.91844	1.63755	2.32609	0.762334	1.63977	0.456339	-0.000583165
ENSMUSG00000019923	Zwint	10	protein_coding	4434	10	E	19.907	20.1504	23.857	26.7044	29.963	30.1231	30.508	13.49	20.8547	21.9387	21.8843	20.7819	21.578	22.9941	9.74083	10.0898	10.1763	12.5599	17.6834	20.6151	21.8161	1.8869	1.51424	1.03502	1.95469	1.18589	0.414326	0.695044	0.435332	0.461059	0.472745	0.650307	0.440057	1.24484	0.544637	0.579487	0.523002	0.182646	0.56419	0.350596	1.59771	0.266067	0.000498085
ENSMUSG00000019929	Dcn	10	protein_coding	2084	6	A	2.28065	3.13115	6.0149	0.999506	0.182036	0.160191	0.733055	0.522893	0.775299	0.576222	0.58359	0.579621	0.435817	0.440527	0.241023	0.217126	0.237911	0.344093	0.230086	0.197954	0.133636	1.84771	3.65938	8.1424	0.553472	0.0489448	0.0704324	0.886721	0.0790805	0.230925	0.248513	0.249504	0.219697	0.0541392	0.0598461	0.0377046	0.0549031	0.0223537	0.117922	0.125145	0.101864	0.067297	-0.00283978
ENSMUSG00000019942	Cdk1	10	protein_coding	3445	7	A	10.9489	30.0428	46.3817	66.0913	79.997	82.4855	79.8376	11.5286	65.0915	72.2378	70.5263	68.1217	68.8184	75.5093	4.29532	5.90657	9.74037	17.7752	44.2228	61.8797	66.5183	1.11569	1.90778	2.18091	5.68796	2.6151	1.87257	3.60996	1.40753	1.79273	5.1948	0.295003	1.38092	4.60572	0.443986	0.579977	0.769186	0.75951	1.08828	2.25942	2.61517	1.15097	0.00144624
ENSMUSG00000019944	Rhobtb1	10	protein_coding	6075	6	A	0.768137	0.531136	0.402214	0.277304	0.171616	0.195657	0.164254	0.271835	0.131281	0.0714004	0.0740373	0.122415	0.115712	0.110713	0.355117	0.294254	0.310782	0.226802	0.178571	0.155331	0.155859	0.117592	0.0745955	0.0892804	0.033506	0.0698527	0.0184058	0.0396404	0.0465384	0.050903	0.0350261	0.042442	0.0288136	0.0266212	0.0636618	0.0576968	0.0389748	0.0611418	0.0429327	0.0765675	0.0389924	0.0462211	-0.00201624
ENSMUSG00000019945	1700040L02Rik	10	protein_coding	1262	1	A	2.7122	2.41668	2.41354	2.37489	2.70441	3.03599	3.52499	1.61028	2.07986	2.31159	2.16259	2.74518	2.4396	2.79153	1.16886	1.33562	1.44483	1.7752	2.03567	2.13287	2.136	0.241357	0.162705	0.0976328	0.271471	0.190757	0.436672	0.822693	0.166983	0.13067	0.265801	0.172779	0.493699	0.18604	0.129052	0.115733	0.110444	0.55078	0.160992	0.688163	0.162231	0.168818	0.000460164
ENSMUSG00000019947	Arid5b	10	protein_coding	4494	1	A	6.19112	5.01743	4.064	2.93071	1.9417	1.86341	1.5747	9.82163	4.53101	3.07287	2.3661	1.58901	1.47017	1.41519	9.56831	8.4978	7.56025	6.3523	3.7039	2.74662	2.29877	0.213586	0.668976	0.308142	0.231328	0.186785	0.155161	0.127605	0.434066	0.651078	0.183362	0.35353	0.0475398	0.197648	0.159018	0.62143	0.223559	0.27498	0.0210585	0.208481	0.241688	0.209538	-0.00184298
ENSMUSG00000019960	Dusp6	10	protein_coding	2796	8	A	4.27014	3.25667	2.50983	1.451	0.995599	0.592155	0.543322	2.38083	1.26534	0.967486	0.717756	0.437764	0.448325	0.396486	3.30969	3.29254	3.10132	2.1219	1.15222	0.8352	0.680876	0.527694	0.418688	0.475287	0.139262	0.163838	0.0306582	0.0640278	0.132094	0.0372035	0.168995	0.0539012	0.137564	0.0936714	0.0543975	0.0492955	0.114678	0.254579	0.265842	0.219839	0.182274	0.0762133	-0.00297813
ENSMUSG00000019961	Tmpo	10	protein_coding	10998	10	A	14.8425	25.8306	45.6686	48.4023	58.3123	57.473	55.394	11.6007	37.2815	42.4538	42.4974	41.8362	40.8018	39.1931	8.43354	8.6804	9.74465	13.7098	24.3496	30.3784	32.7699	0.587279	0.89306	7.54849	3.62018	0.977927	0.89302	2.06508	0.378204	0.281983	1.43533	0.500975	0.81786	0.734393	1.15499	0.161581	0.643057	0.626634	0.653763	1.25107	1.69806	1.28631	0.000968477
ENSMUSG00000019966	Kitl	10	protein_coding	5765	6	A	2.09709	1.23466	1.45458	0.659537	0.378749	0.307522	0.33055	0.798666	0.196127	0.0824093	0.0656986	0.107684	0.0779059	0.0629327	2.52898	2.39686	2.17119	1.70997	0.804061	0.587318	0.437201	0.1496	0.0933163	0.343832	0.103053	0.0380975	0.0295867	0.053855	0.0479143	0.0347803	0.0278092	0.0550828	0.0227704	0.0183943	0.023159	0.279312	0.192844	0.610118	0.0168478	0.1122	0.0810839	0.0121037	-0.00261171
ENSMUSG00000019970	Sgk1	10	protein_coding	4903	1	E	7.02364	5.18438	4.81004	4.15711	3.34059	2.86313	2.68364	6.05962	4.46084	3.97336	3.56137	3.03023	2.74682	2.51784	11.0221	10.153	8.00183	5.34719	2.73686	1.96109	1.54029	0.17505	0.473702	0.257655	0.586756	0.286087	0.322295	0.0634455	0.344575	0.294686	0.326401	0.255857	0.267934	0.178499	0.114402	0.947442	0.754701	0.76691	0.279035	0.279479	0.076427	0.0928884	-0.0012141
ENSMUSG00000019979	Apaf1	10	protein_coding	9028	3	A	15.6939	14.0386	14.3246	12.0349	10.3814	9.69278	9.56572	17.1177	11.0925	9.66497	9.11318	7.77041	7.28403	7.28462	18.7432	17.118	14.7793	11.2495	9.40507	8.57793	8.51233	0.727157	1.4808	1.14447	1.30543	0.648078	0.588615	0.279535	0.331921	0.314009	0.212044	0.544813	0.0931045	0.192865	0.281251	1.0632	0.599376	1.29055	0.480847	0.231817	0.368288	0.220306	-0.000710474
ENSMUSG00000019982	Myb	10	protein_coding	8933	10	D	15.2332	21.4241	28.6176	27.5892	33.6449	34.1478	32.2963	31.7082	34.0729	30.8037	24.2682	24.1422	24.4063	25.2213	14.3927	15.0833	15.9832	17.859	20.1348	20.6394	21.847	1.53996	0.731567	2.95539	0.302557	0.727513	1.42476	1.25464	1.20421	1.02166	0.676533	0.379839	0.948119	0.985147	0.3689	0.294326	0.68106	0.662732	0.427684	0.254654	0.329314	0.218913	0.000620321
ENSMUSG00000019990	Pde7b	10	protein_coding	12444	4	E	0.12509	0.105079	0.120769	0.06409	0.0757708	0.0576356	0.0426894	0.0495426	0.0284078	0.0416549	0.0438299	0.0287817	0.0249068	0.0247829	0.0295121	0.0334996	0.0408393	0.0339472	0.0452866	0.0348891	0.0492043	0.0359562	0.0147635	0.0418287	0.00272241	0.0209313	0.0148626	0.00478256	0.0287062	0.00970211	0.00387406	0.000835382	0.00509533	0.0220855	0.00286115	0.00842837	0.00721598	0.00674221	0.00688901	0.0181182	0.0214452	0.00653664	-0.00145525
ENSMUSG00000019992	Mtfr2	10	protein_coding	2140	3	A	2.3526	5.29776	8.95542	10.8705	12.1501	12.8345	12.7831	2.96952	8.34704	9.46146	9.99584	9.69478	9.18853	10.7103	1.7534	1.70408	2.32781	3.7642	7.87291	10.6295	11.2014	0.378941	0.364075	0.921273	1.5094	1.05556	0.127501	0.433287	0.405744	0.121401	0.853128	0.180737	0.256257	0.62566	0.392041	0.120735	0.191832	0.253284	0.668214	0.517698	0.251336	0.992403	0.00119735
ENSMUSG00000019998	Stx7	10	protein_coding	2500	7	E	120.223	103.315	109.041	80.0709	63.8563	56.3215	52.2653	80.2716	68.7687	63.2382	52.1968	44.5305	41.8714	41.3258	65.4531	68.3219	66.1532	67.699	64.881	54.7735	49.7879	6.82888	8.61119	13.553	6.35278	4.01955	1.01766	1.86179	3.96353	3.68466	1.75118	0.985702	1.13809	0.544727	0.513258	1.16181	2.26513	2.55058	5.24915	1.35261	2.94701	0.48791	-0.00119203
ENSMUSG00000020009	Ifngr1	10	protein_coding	2847	5	A	30.7766	24.347	23.2584	19.875	16.1303	15.0236	14.4361	20.5797	16.8623	15.5383	13.2699	11.8763	11.4009	11.3918	18.1502	18.4462	18.0381	17.0715	15.8808	13.7335	13.1512	2.22694	1.80359	0.743832	0.905781	0.589435	0.257251	0.486064	0.766449	0.555168	0.101065	0.334651	0.373419	0.376867	0.374932	0.617264	0.194409	0.474088	0.665266	0.68369	0.0260999	0.449103	-0.000964706
ENSMUSG00000020014	Cfap54	10	protein_coding	14498	4	E	0.157513	0.179185	0.195926	0.106843	0.104053	0.0780807	0.0478171	0.139711	0.110421	0.0995948	0.0679364	0.054846	0.0512135	0.0622719	0.0936452	0.0874626	0.0642211	0.0848459	0.0981898	0.076669	0.058974	0.0205241	0.0419163	0.0296672	0.0162528	0.00314601	0.0202116	0.0328839	0.00837903	0.0303112	0.0226712	0.0145546	0.00635078	0.0134325	0.0137487	0.0380771	0.014444	0.00604963	0.00451299	0.0203311	0.015079	0.0100927	-0.00186145
ENSMUSG00000020018	Snrpf	10	protein_coding	861	3	A	4.49915	5.29636	5.86733	9.6358	12.6524	12.4692	12.2863	7.59782	7.94246	10.1219	9.60937	15.9289	23.8879	14.4822	3.55167	2.90899	6.07534	6.69328	5.73125	10.5914	13.0223	0.642824	0.983117	1.51635	0.602202	3.23503	2.67607	1.99709	2.85313	1.06815	5.48777	0.487945	2.1931	3.06375	5.65646	1.48708	1.05163	1.35356	1.82208	1.48164	1.76237	2.06978	0.00120504
ENSMUSG00000020019	Ntn4	10	protein_coding	3741	4	A	0.244427	0.152949	0.215177	0.0680531	0.0619031	0.039889	0.0203542	0.21102	0.0833048	0.0866517	0.051539	0.00483521	0.0422795	0.0416708	0.476718	0.376968	0.229814	0.210956	0.108711	0.114428	0.0461936	0.0177327	0.0277887	0.0979632	0.0587972	0.0362562	0.0349755	0.0178724	0.0502691	0.015634	0.0164455	0.0432023	0.00837483	0.0368886	0.0360894	0.10487	0.137397	0.0685306	0.0469297	0.00549179	0.0200686	0.0374434	-0.00384172
ENSMUSG00000020020	Usp44	10	protein_coding	4032	12	A	0.51205	0.616911	0.888143	1.08548	1.68804	1.93404	2.01325	0.770327	1.92342	2.45746	3.5295	3.57835	3.25149	3.31173	0.78055	0.680174	0.626502	0.614991	1.03433	1.52183	1.82296	0.0190099	0.0488986	0.192956	0.0720949	0.413923	0.364593	0.264741	0.102223	0.203428	0.231182	0.229594	0.103466	0.198576	0.267762	0.22632	0.0882763	0.0900336	0.0670506	0.144142	0.0842968	0.0636894	0.00167502
ENSMUSG00000020021	Fgd6	10	protein_coding	8241	5	A	23.7704	20.4555	19.6792	14.4807	10.216	9.21498	8.64322	22.7392	13.6215	10.8847	9.84331	7.86648	7.65556	7.49601	24.2531	22.9509	21.2741	23.0987	15.582	11.0686	9.41879	2.12656	1.22929	1.5941	0.523056	0.0412404	0.427917	0.264012	0.202671	0.713754	0.383019	0.194828	0.357932	0.342565	0.431295	0.716051	0.609537	0.355406	0.933892	0.371514	0.448221	0.199764	-0.0014365
ENSMUSG00000020022	Ndufa12	10	protein_coding	1334	10	A	14.8226	16.7715	23.8625	25.5437	31.0073	35.201	34.0255	10.8184	22.3734	24.0624	28.2394	29.3998	29.7193	30.2486	10.6829	11.2997	12.5683	13.7396	18.2611	21.9953	24.1867	1.52671	0.647892	2.66629	1.17962	1.39004	0.632221	0.866492	0.300594	1.64641	1.44528	0.211167	0.253598	2.33401	2.57386	0.847817	1.48825	0.438497	1.54518	0.57989	1.87202	0.957707	0.000944495
ENSMUSG00000020023	Tmcc3	10	protein_coding	7153	3	A	9.99615	8.19642	7.50479	6.31509	5.05996	5.10703	5.33924	10.2288	7.01268	5.87318	5.92767	5.19464	4.71796	4.35388	7.58686	7.69287	7.42057	7.06932	5.69834	4.95589	4.78184	0.484163	0.271582	0.663273	0.196931	0.26549	0.348962	0.145869	0.0771369	0.366743	0.25986	0.246795	0.269553	0.241552	0.170182	0.502935	0.331889	0.367422	0.556184	0.100314	0.0200411	0.0977892	-0.000792603
ENSMUSG00000020024	Cep83	10	protein_coding	2986	7	A	97.866	89.2192	116.778	77.2746	66.7097	63.7386	54.9796	75.6991	76.4465	74.7588	66.8086	56.8139	50.2106	51.5961	84.4503	94.1546	90.911	77.7915	83.2007	72.6635	67.3189	7.19043	8.49606	38.3698	8.88763	1.45929	3.47948	5.12224	3.99071	1.50201	7.11787	2.5547	1.31098	2.2073	1.20705	3.006	1.79707	2.12012	3.07341	1.16943	3.0269	0.546976	-0.000924399
ENSMUSG00000020029	Nudt4	10	protein_coding	3231	7	A	28.4589	34.272	49.5151	49.9676	61.2	62.5483	60.7478	15.1258	31.8279	40.0372	45.7425	49.3625	48.4063	47.4182	13.2852	15.3597	15.0346	18.3086	27.5649	33.6817	35.4856	0.861321	1.98212	6.17906	3.9643	1.93969	2.27434	2.55168	0.669263	0.518881	0.229245	2.082	1.08292	0.832602	0.611871	0.645194	0.594171	0.439525	1.16112	1.60612	1.21096	1.95363	0.000738647
ENSMUSG00000020032	Nuak1	10	protein_coding	5625	1	A	31.5678	30.0787	23.6646	20.3719	13.4091	11.6131	11.6286	18.768	8.55499	4.91253	2.6817	1.69082	1.71892	1.67032	15.3997	15.9653	15.3168	15.7305	12.097	8.51399	7.71594	1.20818	0.696243	1.19676	1.1816	0.795006	0.262232	0.163877	1.09727	0.414564	0.204758	0.188852	0.131295	0.106513	0.132522	0.226779	0.234521	0.647833	0.608237	0.122653	0.229187	0.0500084	-0.00146596
ENSMUSG00000020034	Tcp11l2	10	protein_coding	3438	7	D	128.678	104.99	96.0099	70.1858	52.5924	42.6652	40.1064	96.9239	65.8139	58.2902	53.791	48.9242	44.1413	44.7313	111.001	108.308	102.21	98.7197	80.7364	63.0315	54.5527	6.39819	8.50161	2.40598	3.15427	1.90259	4.70539	1.50448	3.70619	1.62863	1.35811	1.07312	0.52637	1.60713	1.41471	3.65257	2.22896	0.664188	2.77166	0.205641	1.1922	0.774332	-0.00159979
ENSMUSG00000020038	Cry1	10	protein_coding	3340	10	A	19.6288	18.574	19.5366	19.9645	23.0934	24.3256	24.8211	10.7772	12.378	13.9643	15.2933	18.0068	18.588	18.4744	10.3412	10.552	10.1364	11.3009	12.0191	13.7858	14.7664	0.344162	0.911664	0.749682	1.36	1.05527	0.558436	0.976489	0.334934	0.206672	0.68653	0.450482	0.515291	0.557499	0.752854	0.369516	0.214008	0.395698	0.837246	0.11359	0.0426109	0.516229	0.000370307
ENSMUSG00000020042	Btbd11	10	protein_coding	10033	6	G	1.30142	1.22584	1.12032	0.902829	0.925837	0.729317	0.732207	0.0309442	0.0212713	0.0215148	0.0243685	0.0417091	0.0324834	0.0557382	0.185786	0.194237	0.299776	0.265302	0.474967	0.603294	0.667536	0.0320574	0.132366	0.144874	0.144856	0.0201005	0.0874201	0.0727558	0.0111298	0.011432	0.00308478	0.00804756	0.0261607	0.0195886	0.0206778	0.0257254	0.039719	0.014205	0.0046771	0.032511	0.0789902	0.0429257	-0.000829538
ENSMUSG00000020048	Hsp90b1	10	protein_coding	4032	9	A	286.111	253.919	299.47	236.755	244.645	241.367	223.198	274.833	276.266	270.174	238.587	227.119	209.572	211.218	166.466	168.005	153.842	142.72	161.988	156.247	161.133	17.0219	21.0506	49.3638	20.8247	8.29299	11.2805	15.5785	16.0816	9.08627	31.9097	6.63236	2.53336	7.74108	4.63414	5.39015	6.44296	7.79564	5.07002	4.17951	3.89758	5.0239	-0.000337711
ENSMUSG00000020061	Mybpc1	10	protein_coding	4527	4	A	0.266233	0.120272	0.225346	0.0411407	0.0596919	0.0657096	0.0415896	0.17966	0.112133	0.120223	0.106241	0.0939002	0.0623098	0.106925	0.225213	0.198752	0.2315	0.190632	0.129992	0.124598	0.10528	0.244332	0.0301163	0.151956	0.0129097	0.0215823	0.0285871	0.0284399	0.0581758	0.0115964	0.0456899	0.0407188	0.0546767	0.0175269	0.0480113	0.111473	0.0836401	0.0131518	0.00809805	0.0189885	0.0843201	0.0223832	-0.00234092
ENSMUSG00000020072	Pbld2	10	protein_coding	4889	6	A	0.319823	0.257325	0.182719	0.183197	0.165853	0.214579	0.120084	0.513176	0.291698	0.27464	0.227862	0.215542	0.249984	0.213195	0.441051	0.55085	0.475481	0.480553	0.395186	0.313525	0.259665	0.0403156	0.00975291	0.0918215	0.0398188	0.0317536	0.0870614	0.0377058	0.00532954	0.0492155	0.017697	0.0340996	0.0314285	0.0538695	0.0348716	0.0190496	0.0208405	0.0909606	0.0440186	0.0982651	0.0346726	0.018605	-0.000947401
ENSMUSG00000020075	Ddx21	10	protein_coding	4742	9	A	75.576	97.7873	129.749	138.091	194.285	199.345	198.44	85.0533	170.873	200.599	234.932	265.317	254.922	259.538	77.1576	90.21	93.1408	105.664	142.51	168.525	179.725	3.52644	5.64304	17.5277	10.4951	8.70081	7.32647	15.8903	1.33544	3.06583	14.5137	2.0411	2.30792	8.03983	2.8603	1.41605	3.16985	3.40377	4.08709	3.571	2.40525	2.20382	0.00105087
ENSMUSG00000020077	Srgn	10	protein_coding	2196	7	A	166.404	147.502	170.468	143.428	114.063	100.506	95.9884	112.622	105.023	101.274	95.4325	79.5066	72.0861	75.171	96.8042	101.685	94.9812	88.0037	83.114	71.9828	64.8519	13.8931	15.0455	24.0568	15.0907	4.7659	2.6086	2.74599	4.56929	4.09826	5.39689	2.78079	0.59195	2.14204	0.482059	0.736399	4.52522	3.13419	7.29357	2.0363	2.14894	1.81327	-0.000867814
ENSMUSG00000020079	Supv3l1	10	protein_coding	2969	10	A	13.1697	15.1591	17.1178	21.7089	29.3763	31.7299	33.2036	12.6877	24.0981	26.8066	29.235	33.0425	33.7053	33.2095	13.1362	14.3122	15.0831	15.8486	22.5116	25.1393	27.2409	1.29259	1.22057	1.03559	1.58002	0.959309	2.18333	0.605696	1.05314	0.687853	1.70183	1.90669	1.44542	1.06972	0.522792	0.355349	0.55199	1.09892	0.87258	0.477333	1.44	0.887355	0.00117506
ENSMUSG00000020087	Tysnd1	10	protein_coding	2286	10	A	16.2771	19.8937	16.3317	29.6059	34.495	40.5661	46.1307	11.3181	18.3899	23.7433	28.4464	32.7573	41.0559	31.4576	13.8171	13.7959	17.8054	18.85	22.8953	30.1981	31.598	0.346525	2.49795	5.0705	4.35323	1.96393	3.27433	4.59212	0.97815	0.87395	4.85484	0.785507	1.85199	3.18613	3.62416	2.83681	0.511574	1.98131	1.926	1.1829	1.22102	0.875538	0.00135769
ENSMUSG00000020089	Ppa1	10	protein_coding	2902	10	A	6.98894	11.5887	16.9403	25.2179	38.6327	45.89	47.7891	6.51419	26.5155	35.365	41.8133	49.6711	50.495	49.4971	3.89509	5.36602	6.28305	8.97357	19.5059	26.7124	30.729	0.370895	1.12869	1.15414	1.09669	1.62323	1.82605	2.71267	0.119806	1.64684	1.89101	0.962345	1.97661	1.28394	1.26188	0.35356	0.312586	0.0781816	0.672646	0.469861	0.825621	0.711544	0.00211752
ENSMUSG00000020090	Npffr1	10	protein_coding	3479	4	A	0.262448	0.205172	0.127702	0.211301	0.12691	0.108874	0.0988918	0.0833905	0.022055	0.0315224	0.0509773	0.0112864	0.0538702	0.0460579	0.304505	0.239672	0.126048	0.100323	0.0718982	0.0946672	0.0863509	0.0424663	0.0145989	0.0403319	0.0571871	0.108488	0.0497846	0.0247976	0.0399973	0.0191064	0.0227722	0.0356254	0.0098646	0.0343318	0.033883	0.112446	0.0258027	0.03266	0.0332773	0.0623161	0.00576273	0.00830439	-0.00127346
ENSMUSG00000020097	Sgpl1	10	protein_coding	6143	3	A	26.0537	20.5735	17.0706	15.0541	10.7242	10.0044	9.47693	17.3857	10.6972	8.80359	8.015	6.82541	6.90917	6.8183	20.099	19.2466	17.614	16.3515	11.6219	9.2384	8.83717	0.801802	1.42854	1.04909	0.692835	0.410011	0.209035	0.605499	0.41144	0.353212	0.0729363	0.0902416	0.566057	0.243255	0.321758	0.570493	0.26227	0.404327	0.299174	0.345629	0.205502	0.321778	-0.00130167
ENSMUSG00000020100	Slc29a3	10	protein_coding	5834	3	D	15.3491	12.7982	11.0106	8.61692	6.18515	6.09754	5.97518	16.8439	10.4389	9.3948	9.34179	9.40034	9.01047	9.49166	13.0098	12.8031	12.9497	11.1805	9.55992	7.76516	7.39161	0.805794	0.673594	0.231303	0.190654	0.36776	0.0934743	0.252774	0.983222	0.462602	0.577152	0.506764	0.270474	0.0306636	0.356082	0.810692	1.13418	0.607716	0.20688	0.445382	0.18954	0.0407455	-0.00125557
ENSMUSG00000020101	Vsir	10	protein_coding	5014	5	A	52.4208	42.3531	28.6276	23.7802	12.3741	9.03053	8.85538	40.4836	20.7878	15.0118	11.2101	8.07404	7.44681	6.93757	34.2261	34.1036	32.8901	31.5286	21.4367	15.081	12.0751	3.90102	2.17902	5.81786	0.089788	0.191395	0.249096	0.0647096	1.35921	0.889381	0.612368	0.0053049	0.166829	0.372403	0.323204	1.33225	0.189488	0.923752	1.0214	0.306395	0.0766237	0.360906	-0.00247028
ENSMUSG00000020102	Slc16a7	10	protein_coding	11839	4	A	0.174621	0.142866	0.153918	0.105626	0.0919081	0.0877937	0.0756025	0.0678761	0.0428495	0.0254328	0.0402107	0.036312	0.0403226	0.041205	0.233323	0.22921	0.224144	0.245215	0.220103	0.172312	0.200948	0.0317256	0.0138615	0.0420096	0.0201111	0.00665227	0.0204792	0.0316434	0.0333035	0.00660645	0.00763605	0.00729525	0.0269924	0.0147711	0.0101084	0.0172698	0.0405493	0.0333222	0.0525618	0.0361586	0.00828663	0.0108419	-0.00112093
ENSMUSG00000020105	Lrig3	10	protein_coding	4050	1	C	5.25293	3.85402	3.45676	3.59349	3.5017	3.70684	3.68571	5.52974	4.83834	5.07755	5.2269	5.20712	5.69233	4.42229	10.8187	9.75966	9.12458	7.53932	5.91632	5.65584	5.58953	0.581833	0.272785	0.15678	0.270411	0.281103	0.102975	0.311492	0.620824	0.0564289	0.495125	0.540209	0.175603	0.176564	0.526512	0.221816	0.569429	0.930329	0.292012	0.346022	0.24008	0.232163	-0.000238543
ENSMUSG00000020108	Ddit4	10	protein_coding	1685	9	A	312.206	257.879	186.516	203.402	142.444	127.952	139.656	254.025	95.9048	83.7025	81.8055	81.6901	90.1789	89.064	470.098	406.791	402.322	303.209	196.148	190.478	177.9	9.80694	6.23988	27.212	9.48396	6.31224	13.1167	5.85151	20.2107	1.8663	10.8499	3.37231	1.18124	2.92465	8.66916	36.564	38.6737	30.186	10.5258	7.07416	11.0894	2.46428	-0.00103455
ENSMUSG00000020111	Micu1	10	protein_coding	9234	1	A	6.07157	4.89699	3.85742	4.30453	3.57093	3.61352	3.83823	4.53598	3.5779	3.38063	3.1637	2.78401	2.93661	2.9257	3.07665	3.02291	2.83691	2.53982	2.58749	2.44752	2.40565	0.42174	0.0871273	0.479353	0.263525	0.194939	0.327436	0.413962	0.202857	0.122152	0.21935	0.125258	0.207027	0.200182	0.223875	0.145508	0.0298116	0.0466355	0.260065	0.0723824	0.192193	0.120279	-0.000484107
ENSMUSG00000020115	Tbk1	10	protein_coding	3031	5	A	29.3486	25.9689	27.3325	23.5567	22.2167	22.8469	20.915	35.1341	27.6493	24.4615	23.9796	22.2335	22.1612	24.804	42.5215	41.499	38.8834	33.5541	29.7193	27.0415	25.2148	1.71654	1.33352	2.70121	1.01167	0.823216	1.66675	1.64416	1.0834	1.03166	1.75862	0.16686	0.709644	0.825989	0.727964	1.86892	1.36859	1.77438	0.528445	0.918169	0.422945	0.788371	-0.000426139
ENSMUSG00000020116	Pno1	11	protein_coding	1717	7	A	23.874	23.0264	34.9412	33.3946	45.449	48.5823	47.6295	17.4164	24.9033	30.1708	37.1104	43.0381	40.7427	41.6777	17.1591	18.5534	17.5119	18.792	21.7172	27.374	29.7281	1.40513	2.82283	7.4675	3.86487	1.97252	1.29747	2.41523	1.19721	0.880223	1.24851	0.878745	2.42432	1.54054	1.29754	0.581402	1.13178	0.78043	1.34881	0.704561	1.1499	0.906488	0.000888054
ENSMUSG00000020120	Plek	11	protein_coding	4486	3	G	13.7402	11.7172	13.0119	10.0735	9.32664	7.92279	7.82793	16.1227	18.9839	19.1274	17.4637	16.7214	15.5066	15.9005	9.22506	9.49052	9.21452	8.46532	9.03578	8.81474	8.43699	0.6196	0.973224	2.04881	0.707157	0.126443	0.858661	0.756313	0.650488	0.643005	0.766471	0.655108	0.135024	0.66394	0.552239	0.284586	0.320281	0.0812356	0.690299	0.490215	0.70338	0.236558	-0.000806761
ENSMUSG00000020122	Egfr	11	protein_coding	11326	4	A	0.123504	0.102715	0.108642	0.0873142	0.037327	0.0558607	0.0454638	0.158377	0.0892717	0.0593991	0.0609026	0.0468417	0.0458599	0.049988	0.0725046	0.0751225	0.0754737	0.0827566	0.0553144	0.0752914	0.0766199	0.0571798	0.0273202	0.0711307	0.0113858	0.0144419	0.0171396	0.0288321	0.0178495	0.021555	0.00824578	0.0202094	0.0131975	0.0298699	0.0181713	0.0157432	0.00641668	0.00213215	0.0217969	0.0258389	0.00546632	0.0234522	-0.00140892
ENSMUSG00000020128	Vps54	11	protein_coding	7515	5	A	25.8469	22.6337	27.3554	18.3884	15.8978	15.2467	12.9941	23.6695	18.0969	16.5932	15.3844	13.8165	12.8076	12.8103	22.7598	23.2418	22.1214	21.0508	17.5106	15.4102	13.9453	0.643535	2.31701	5.00229	1.48682	0.913298	1.08724	1.0167	1.85204	0.32173	0.229047	1.01191	0.232455	0.275829	0.219676	1.45692	0.399145	0.783995	2.02074	0.708153	0.852976	0.0813326	-0.00100372
ENSMUSG00000020131	Pcsk4	10	protein_coding	2958	3	A	1.80507	2.75617	2.15374	4.29881	6.43796	7.58624	7.88586	3.85918	5.30602	7.38209	8.86864	11.5368	13.8955	12.2042	4.70096	5.2765	6.78268	7.30407	8.22573	9.81617	10.7151	0.293774	0.477571	0.883205	0.611962	0.464675	0.511811	0.420882	0.507729	0.464195	2.01952	0.630352	0.422455	0.225415	1.30428	0.520651	0.313661	0.253623	0.740401	0.222747	0.325081	0.440661	0.00185719
ENSMUSG00000020132	Rab21	10	protein_coding	1823	7	D	101.234	87.0399	98.78	77.6103	61.4438	57.8397	56.9167	47.8962	40.1296	40.2147	41.467	37.4551	36.5497	38.4785	58.3501	58.0873	54.8776	53.7034	47.368	44.198	41.2567	3.79799	4.09753	16.3498	2.17863	2.32223	2.20862	3.12595	4.12639	1.34083	2.76448	2.36797	0.509195	1.11305	0.712168	2.25716	2.98504	1.08796	3.53443	1.28479	3.78825	0.614624	-0.000856204
ENSMUSG00000020134	Peli1	11	protein_coding	6553	3	A	15.1021	12.9097	13.8455	10.527	7.29839	7.44467	6.69526	12.4896	8.68904	7.46854	6.85049	5.71585	5.64306	5.08363	11.3406	10.8667	10.6308	10.8203	8.20371	6.68724	5.67026	0.750849	0.442325	1.62387	0.686763	0.797777	0.396954	0.168187	0.427364	0.0797604	0.391722	0.121455	0.224624	0.014355	0.383289	0.492553	0.289115	0.0563502	0.451018	0.311425	0.326882	0.0743325	-0.00116252
ENSMUSG00000020135	Apc2	10	protein_coding	11281	4	A	0.147022	0.112269	0.0577387	0.0454959	0.0512104	0.0345566	0.0381639	0.191862	0.0657636	0.0634173	0.036972	0.0301882	0.0526289	0.0280908	0.16851	0.155464	0.165646	0.136797	0.0769546	0.0583799	0.0453921	0.00499754	0.00944597	0.0445707	0.015522	0.00759479	0.00671619	0.00931719	0.0304626	0.0150947	0.0156488	0.0155431	0.0122171	0.00752386	0.0113774	0.0448794	0.0128544	0.0160764	0.0260506	0.0189936	0.0169481	0.00437122	-0.00177521
ENSMUSG00000020142	Slc1a4	11	protein_coding	3926	1	A	2.03948	2.71267	3.03685	4.81286	9.94345	11.5442	13.652	1.40505	3.78589	5.69437	9.13702	12.7723	14.364	16.4289	0.747113	0.925169	0.948743	1.52021	3.17155	5.18925	6.62818	0.185022	0.166797	0.518627	0.784333	0.477403	0.717053	0.929905	0.349061	0.343924	0.709376	0.402759	0.567397	0.792781	0.849828	0.0390748	0.0507139	0.0784708	0.17671	0.236289	0.199128	0.267198	0.00253118
ENSMUSG00000020153	Ndufs7	10	protein_coding	1718	7	A	29.9625	33.9529	26.0613	46.2186	46.4614	56.4471	63.9839	21.3513	30.4648	39.9912	46.5581	54.6241	59.1719	53.0442	24.0998	24.6879	27.0858	31.0714	38.2319	46.4388	48.7744	2.69789	1.19649	9.29938	6.15814	1.24816	6.45776	6.78331	0.769531	3.00958	8.84795	3.61875	1.70059	1.99146	5.2868	2.59219	0.323423	1.08275	1.87077	1.26463	0.996444	0.740559	0.00102336
ENSMUSG00000020156	Mum1	10	protein_coding	10361	3	A	2.85205	4.07745	4.17002	5.77723	7.45981	8.03529	8.45258	4.37718	7.30893	8.18852	8.21229	8.4291	8.52993	8.56516	4.77976	5.00601	5.13718	5.98285	8.01806	9.16476	9.71089	0.102842	0.287463	0.661186	0.286229	0.0963283	0.319454	0.41733	0.385395	0.220295	0.866113	0.366198	0.277357	0.295712	0.365514	0.0845973	0.377455	0.142764	0.171221	0.256197	0.244394	0.217596	0.00121215
ENSMUSG00000020163	Uqcr11	10	protein_coding	641	9	A	55.6927	64.9583	48.9039	97.8348	122.751	149.627	138.536	29.9535	59.9957	87.8752	109.663	120.23	135.06	129.727	29.1537	33.9957	40.0647	48.5794	80.5394	101.171	111.972	10.7481	7.56035	21.3485	11.8421	1.42321	17.2714	6.85462	3.18179	5.05361	15.0867	4.09045	2.65756	3.90143	9.23137	2.27472	2.06393	2.14091	2.87423	5.13399	4.14078	2.13695	0.00134681
ENSMUSG00000020175	Rab36	10	protein_coding	6175	6	A	0.572634	0.487739	0.281708	0.237482	0.159208	0.212939	0.186095	1.29261	0.73321	0.640092	0.513271	0.352895	0.48418	0.387502	1.16579	1.24343	1.25809	1.12029	0.746247	0.621921	0.597524	0.130423	0.025626	0.0264382	0.0375878	0.0386915	0.0793534	0.0404044	0.138987	0.108386	0.0630883	0.0273208	0.0739569	0.0173395	0.0621586	0.0297448	0.0192205	0.127824	0.12201	0.0604527	0.018535	0.0425292	-0.0014431
ENSMUSG00000020176	Grb10	11	protein_coding	9089	8	A	2.16106	1.69969	1.69379	1.33423	0.712712	0.668169	0.615238	4.62844	1.70731	0.976354	0.722115	0.62754	0.623299	0.736421	3.74971	3.35453	2.95127	2.18762	1.12154	0.903645	0.767144	0.110508	0.0675574	0.153396	0.159047	0.100134	0.1052	0.0621224	0.452585	0.0495868	0.0348891	0.0297045	0.00598975	0.143911	0.0289301	0.111497	0.358283	0.528357	0.0491788	0.0937559	0.0589609	0.0811806	-0.00180432
ENSMUSG00000020178	Adora2a	10	protein_coding	2534	1	A	14.4794	8.41767	4.75763	3.84882	1.5523	1.03779	0.946944	23.9527	6.11799	3.52663	2.30839	0.911682	0.678735	0.671523	12.6606	11.8134	11.2547	8.50023	4.171	2.55445	1.74742	1.40272	0.314091	1.09387	0.493973	0.161603	0.102232	0.283393	1.38905	0.35568	0.394727	0.159794	0.057246	0.098387	0.116002	1.63926	0.501066	0.919925	0.440827	0.302676	0.394278	0.251601	-0.0037994
ENSMUSG00000020180	Snrpd3	10	protein_coding	3434	7	A	32.8229	37.5941	51.3206	60.9867	75.5647	84.3764	75.7823	22.57	55.8753	58.2125	59.269	62.2459	63.9861	65.963	16.5245	18.8242	20.2609	24.2523	40.1928	48.3983	51.0931	4.39784	4.49812	4.12282	6.49748	2.03813	6.1235	3.66974	1.40558	2.22587	7.46589	1.0227	1.55075	3.61308	0.522126	1.02302	1.08753	0.535051	0.591231	0.740516	1.90045	0.754021	0.000982789
ENSMUSG00000020182	Ddc	11	protein_coding	4461	11	A	0.162014	0.223417	0.251719	0.39577	0.626686	0.615242	0.645351	0.0978499	0.474137	0.425319	0.350678	0.400394	0.415318	0.45798	0.0801824	0.100978	0.128389	0.164677	0.300882	0.328546	0.430318	0.0230219	0.0454769	0.086065	0.0674832	0.159637	0.0640537	0.0991675	0.0195999	0.0282033	0.0747829	0.0642651	0.0707925	0.0708734	0.037366	0.0155013	0.0280549	0.0648795	0.0435554	0.0882828	0.07072	0.00828706	0.00157163
ENSMUSG00000020183	Cpm	10	protein_coding	5964	5	A	35.6038	32.6227	31.9934	24.143	16.714	13.4005	11.5215	70.9477	43.2053	29.1806	18.255	10.7657	9.1553	9.42329	56.1616	60.7862	55.9685	53.5814	38.6344	25.5294	19.8911	0.711586	1.98298	2.57685	0.460579	0.471361	1.03925	0.435858	2.04361	1.78329	1.18416	0.217468	0.188345	0.768819	0.343832	1.21217	0.709255	0.588264	2.61992	0.548849	1.11368	0.45787	-0.00168403
ENSMUSG00000020184	Mdm2	10	protein_coding	5070	7	A	151.491	93.4079	86.8317	57.7505	40.7937	36.4187	32.4804	178.348	57.2704	40.5876	33.5406	29.6273	28.3356	28.7841	279.268	255.045	210.941	150.215	76.8922	62.9096	54.2067	5.76018	4.16465	9.95805	1.45553	2.31566	1.6831	1.1522	6.26228	2.64983	0.384536	0.106757	0.362996	0.445761	0.576756	11.097	22.9471	28.3002	0.98381	2.28595	1.45028	0.294965	-0.00190385
ENSMUSG00000020185	E2f7	10	protein_coding	9009	1	A	1.13636	1.43334	2.32191	2.82254	3.11024	3.43549	3.15083	1.3304	2.96505	2.99339	2.76197	2.32838	2.24689	2.09717	1.55925	1.45238	1.29861	1.42444	1.91601	2.38517	2.33484	0.160384	0.170546	0.0667533	0.229314	0.314003	0.249896	0.207335	0.108476	0.201687	0.0633318	0.00452026	0.160078	0.206435	0.163576	0.0884603	0.166889	0.167989	0.16626	0.0789818	0.14405	0.0947715	0.000972495
ENSMUSG00000020186	Csrp2	10	protein_coding	973	7	A	89.7764	58.5346	46.9133	49.8638	34.0563	35.3101	35.2778	86.0079	55.8102	49.8821	46.5101	41.4239	42.7452	43.8505	140.161	120.876	104.758	71.0447	47.539	46.2286	39.679	8.42019	3.26437	3.66044	3.63838	2.94988	1.62225	2.31427	4.51408	3.21943	2.53932	3.25405	1.15017	1.59022	1.9522	2.57336	8.57404	12.352	3.85436	3.19508	1.29967	1.05698	-0.00103389
ENSMUSG00000020189	Osbpl8	10	protein_coding	7152	5	D	20.0577	19.5993	24.9269	17.9357	15.1617	14.0746	13.5388	24.3514	20.2681	20.7879	23.2634	21.9827	20.4171	20.2984	21.6024	20.4101	18.034	21.8624	15.446	14.4922	12.1124	1.32453	0.767815	6.4087	0.829788	0.506286	1.30583	1.20569	1.05212	1.11812	0.395384	1.2579	0.349828	1.49235	0.892545	1.36801	0.647717	1.04283	1.70301	1.14008	0.958404	0.205538	-0.000748397
ENSMUSG00000020198	Ap3d1	10	protein_coding	4730	5	A	41.604	38.2469	31.7713	30.5116	25.663	23.7823	23.628	51.684	37.2962	31.4249	26.0919	23.9667	23.0735	21.2345	56.4524	53.3204	50.7839	47.4485	37.3462	30.1902	28.8738	1.12468	2.0036	4.26086	1.62978	2.08805	1.02776	0.916273	1.86731	1.03546	1.13652	0.555464	0.277111	2.15777	0.224698	1.00875	1.97396	2.49709	1.83021	0.574433	1.49126	0.643883	-0.000764001
ENSMUSG00000020205	Phlda1	10	protein_coding	2205	8	A	2.392	1.23694	0.945738	0.487545	0.170623	0.184175	0.0741151	1.83841	0.338339	0.107088	0.116671	0.133898	0.0883965	0.164708	10.8808	9.42971	8.5111	4.7788	1.50141	0.837163	0.474412	0.261604	0.192565	0.128761	0.162323	0.0888459	0.0882543	0.0195699	0.126863	0.0527781	0.0419216	0.0213391	0.0373403	0.0785043	0.102906	0.102266	1.34054	1.47104	0.355537	0.240085	0.0541417	0.0238069	-0.0053006
ENSMUSG00000020211	Sf3a2	10	protein_coding	2658	7	A	38.0481	46.2342	37.5856	68.0662	75.8038	83.369	98.2416	28.6735	50.7919	60.0325	68.0336	75.7726	75.321	66.9245	30.8438	31.116	34.9084	38.8313	52.5315	64.116	68.0989	3.86038	5.57589	13.1906	10.4889	5.43192	5.61643	13.3342	1.24098	2.03231	3.08043	3.03219	2.75852	3.56998	6.63846	3.02642	0.389654	1.88606	1.17056	2.24569	1.76694	1.15465	0.00119014
ENSMUSG00000020219	Timm13	10	protein_coding	1225	7	A	42.4587	45.9406	31.289	60.9472	64.5053	74.0851	81.3356	23.1322	36.6545	45.9633	57.0525	64.8716	75.7878	67.1862	25.153	26.6021	29.2679	33.4403	42.6432	51.1569	56.8283	4.36632	2.54182	12.0537	3.56575	2.02534	7.93032	8.62322	1.67804	2.41175	9.43962	4.688	0.755605	2.56224	6.05844	3.76375	1.52759	2.89918	2.13705	0.770092	1.78576	0.577232	0.000958651
ENSMUSG00000020220	Vps13d	4	protein_coding	24771	1	A	5.69814	5.44523	4.97524	3.92524	3.30986	3.10803	2.95334	9.20819	5.97059	4.41408	4.02749	3.70321	3.75357	3.68745	8.07654	7.75909	6.94088	7.17629	5.40718	4.08326	3.82408	0.100009	0.438657	0.467387	0.21839	0.19068	0.339503	0.118878	0.375438	0.495299	0.103905	0.129759	0.0197949	0.0745606	0.0721737	0.340028	0.280081	0.265198	0.327078	0.0435491	0.176764	0.167762	-0.000950435
ENSMUSG00000020224	Llph	10	protein_coding	1517	10	A	7.04256	7.7314	10.0393	9.39534	11.8861	11.4198	11.9016	6.7589	9.44646	11.5335	13.6395	14.5975	14.7549	15.4208	8.95193	8.563	9.11271	9.06588	10.096	12.1843	11.9749	0.0962487	0.845745	1.99894	0.575078	0.952851	0.662164	0.50016	0.207778	0.855551	0.419539	0.309259	0.434548	1.02583	0.515047	0.358076	1.05848	0.225238	0.355247	0.853774	2.22612	0.854484	0.000540104
ENSMUSG00000020227	Irak3	10	protein_coding	3676	1	A	8.37185	6.62092	6.15061	5.34185	4.24398	4.40099	4.09869	1.85637	1.59314	1.65696	1.45157	1.39909	1.30178	1.1693	3.50857	3.27469	3.36481	2.68748	2.19757	2.1551	1.65247	0.649616	0.120654	0.372166	0.498879	0.513125	0.433802	0.2502	0.157754	0.11939	0.149706	0.0458263	0.0494742	0.159627	0.181441	0.170023	0.0451717	0.185047	0.152517	0.248344	0.217128	0.0708579	-0.000867619
ENSMUSG00000020230	Prmt2	10	protein_coding	3177	8	A	3.47074	2.6309	1.66608	1.50989	1.04114	0.976515	1.02873	2.09643	1.19733	1.06269	0.723362	0.698364	0.679247	0.594763	2.34523	2.03356	2.01098	2.01652	1.55556	1.10664	1.03266	0.236498	0.13957	0.432933	0.186294	0.123674	0.199059	0.0543449	0.0907632	0.205572	0.12306	0.134197	0.103173	0.0749412	0.062891	0.119913	0.223151	0.1975	0.0388905	0.213834	0.172574	0.180704	-0.00155203
ENSMUSG00000020231	Dip2a	10	protein_coding	8215	6	A	0.918094	0.673324	0.576295	0.616433	0.473883	0.503371	0.532716	0.578998	0.355048	0.346447	0.310573	0.278088	0.241621	0.300248	0.773321	0.684619	0.722344	0.603229	0.509129	0.473597	0.442134	0.103024	0.0469046	0.0271559	0.0388552	0.0911266	0.0445475	0.0204076	0.0493757	0.026341	0.0625052	0.113051	0.0762116	0.0386332	0.0606813	0.065837	0.0510164	0.104563	0.133551	0.0341231	0.0510973	0.105268	-0.000575122
ENSMUSG00000020238	Ncln	10	protein_coding	3465	7	E	37.7605	43.2583	30.6981	49.0217	49.6674	53.3206	61.5828	41.0613	40.5674	45.5688	49.6941	53.8559	59.707	51.5898	63.0996	60.8241	65.4484	64.5144	58.0181	61.5331	61.705	0.833082	4.65242	12.5458	6.37565	2.65741	3.53737	6.28424	3.51679	1.24522	8.24307	2.16788	2.52076	1.52714	5.01923	4.45623	1.97999	3.15987	0.48961	2.48307	0.70003	0.754978	0.000635649
ENSMUSG00000020250	Txnrd1	10	protein_coding	3417	9	A	37.0574	43.5746	53.4138	67.4717	91.9935	93.5512	97.3829	39.4653	70.5812	87.2937	115.704	127.739	123.211	120.697	34.123	37.6015	38.7966	42.5406	68.6778	88.2271	97.0519	0.126517	1.90951	0.736852	1.05157	2.24087	4.64746	1.87519	1.54122	1.88436	1.37444	2.59868	4.20939	3.343	1.2446	0.976048	1.45641	1.4558	0.363288	1.07486	1.03501	1.32489	0.00115394
ENSMUSG00000020253	Ppm1m	9	protein_coding	2710	5	A	21.2637	18.3325	12.8319	15.4965	12.8791	12.3859	12.1157	18.6809	15.1975	13.512	11.1826	9.69645	8.87373	8.37512	21.1834	20.5467	20.881	16.6897	14.2768	12.1954	10.9323	0.339804	0.247485	2.90579	0.980571	0.396248	0.988019	1.20637	0.667875	1.29851	0.835701	0.719131	0.528058	0.386939	0.727511	1.31071	0.353045	1.32974	0.766156	0.459973	0.203166	0.737346	-0.000644416
ENSMUSG00000020255	D10Wsu102e	10	protein_coding	123179	12	A	0.951238	1.08083	1.24086	1.42438	1.71371	1.84008	1.82041	1.12315	1.54271	1.68896	1.80575	1.90768	1.87659	1.92604	0.776274	0.821933	0.870011	0.994765	1.29525	1.41981	1.54944	0.0149417	0.0514128	0.0621399	0.0862459	0.102346	0.0490459	0.051597	0.0275742	0.0288306	0.103682	0.0453044	0.0293359	0.0258783	0.018382	0.0177792	0.0392805	0.0229054	0.0399237	0.0290805	0.0490468	0.0134112	0.00076842
ENSMUSG00000020258	Glyctk	9	protein_coding	4229	1	A	1.23452	1.36441	1.09545	1.29859	1.01269	0.942614	0.929514	1.34768	1.25467	1.08683	1.18316	1.02157	1.11288	1.03877	2.11058	2.39215	2.3199	2.0103	1.87364	1.79951	1.91907	0.0861333	0.132889	0.19746	0.207493	0.137316	0.0601567	0.133894	0.103614	0.1301	0.161905	0.150256	0.133211	0.101071	0.10505	0.255857	0.256819	0.0994999	0.225798	0.106012	0.126818	0.0752816	-0.000545856
ENSMUSG00000020261	Slc36a1	11	protein_coding	5626	1	A	3.83678	3.8294	3.06351	3.17863	3.19258	2.94915	2.82216	6.10928	4.65004	4.29141	4.05277	3.61882	4.07204	3.84159	6.23408	5.73243	5.31496	5.52671	4.62373	4.11478	4.11879	0.242763	0.277891	0.591021	0.533639	0.29521	0.142766	0.0691956	0.737961	0.0591018	0.144866	0.140853	0.0681554	0.367271	0.224725	0.40102	0.124177	0.239092	0.264395	0.167443	0.314608	0.213579	-0.000403487
ENSMUSG00000020262	Adarb1	10	protein_coding	11272	1	A	0.733922	1.10423	1.34381	2.14465	3.58488	4.58509	5.41994	1.44855	4.97412	6.56713	9.38784	11.2031	11.3484	10.9119	0.712844	0.962483	1.06704	1.63292	3.1342	4.5186	5.66903	0.00137607	0.205846	0.0627126	0.361094	0.345927	0.174842	0.27166	0.122834	0.143157	0.360809	0.229663	0.219241	0.601248	0.310332	0.00919197	0.101077	0.081483	0.152938	0.0551251	0.0924409	0.15419	0.0024515
ENSMUSG00000020263	Appl2	10	protein_coding	5949	3	A	6.27449	5.9131	5.52633	4.0303	3.8811	3.64663	3.31606	11.9841	7.30834	5.77169	4.63823	4.3693	4.29642	4.59361	11.3378	10.3046	10.3374	9.37674	7.5694	5.72278	5.4992	0.573817	0.275283	0.499915	0.120982	0.139833	0.352075	0.489628	0.0285987	0.132225	0.0898332	0.127011	0.269516	0.240494	0.0309146	0.0876837	0.736428	0.0966801	0.428927	0.390878	0.45965	0.212361	-0.00087734
ENSMUSG00000020265	Sumo3	10	protein_coding	3826	7	A	41.7319	44.5317	42.7217	55.976	61.19	65.7908	68.9399	20.1099	37.7178	42.1483	45.5945	46.6965	49.3652	49.8137	21.6398	23.2241	24.392	29.5681	38.2349	44.909	46.1395	4.6879	1.17615	4.68046	1.56543	0.602944	2.4008	5.50381	0.364055	1.00363	1.56466	0.887293	0.458442	0.911638	0.757748	0.138608	0.388001	1.17074	1.6311	0.438869	1.32184	1.24187	0.000651814
ENSMUSG00000020267	Hint1	11	protein_coding	872	9	A	145.647	175.914	208.429	286.362	347.018	401.066	393.352	87.3233	221.718	289.322	315.052	345.433	369.02	368.211	92.7193	98.1062	117.911	135.979	219.42	282.751	311.393	25.4972	15.8021	22.4771	27.52	16.6839	32.6556	3.76947	3.06126	19.9393	14.3068	3.29909	6.8143	8.28983	8.06372	1.11493	2.77832	4.03943	8.62627	1.18353	7.99437	5.68962	0.0011971
ENSMUSG00000020272	Stk10	11	protein_coding	5187	5	A	36.0486	31.0991	24.0778	25.1123	20.6309	21.2383	20.2297	34.5449	26.2263	22.6339	17.5328	14.7511	14.6069	12.5008	35.1699	34.3993	32.8788	33.5215	28.6289	22.9508	21.7372	1.79093	1.59441	2.90504	1.00345	1.00025	1.80798	1.68525	0.441423	0.662867	0.440193	0.282105	0.732479	0.954676	0.484915	1.59311	1.12666	1.73733	0.279531	0.612474	1.06935	0.883618	-0.000674609
ENSMUSG00000020273	Papolg	11	protein_coding	5491	3	A	9.43441	8.90243	10.491	7.32927	6.28301	5.83404	5.48887	10.1656	6.79158	6.43968	5.93824	5.39502	4.84814	5.28706	9.33581	9.19808	8.62461	8.89951	7.80744	6.32723	5.78663	0.260309	0.291819	2.09404	0.508964	0.0573885	0.257036	0.346974	0.437569	0.260016	0.397529	0.41565	0.165007	0.296334	0.23934	0.601786	0.677856	0.425902	0.882435	0.466788	0.327064	0.134745	-0.000881794
ENSMUSG00000020275	Rel	11	protein_coding	7466	5	A	18.9156	16.6286	17.2976	13.0194	8.85676	7.84623	7.56305	37.9154	23.9014	18.0711	15.6963	11.6092	10.3515	10.5675	24.3952	23.6578	22.7265	20.6451	16.0838	13.126	10.7837	1.25024	0.511706	2.83846	0.815718	0.0622428	0.611099	0.235219	0.878385	1.29916	0.733937	1.50291	0.250846	0.494193	0.42474	2.16087	0.701714	0.819681	1.30046	1.07244	0.758827	0.157792	-0.00137088
ENSMUSG00000020277	Pfkl	10	protein_coding	4395	10	E	10.3849	9.40868	6.81713	9.66754	11.9188	13.7513	15.8064	11.5042	11.498	14.5808	18.6491	21.0005	22.7819	21.1836	12.5965	11.4559	11.1494	11.628	10.7785	11.0043	11.8154	0.170748	0.113869	2.25966	1.33218	0.538671	0.567825	0.761273	0.454724	0.752828	1.23398	1.32751	0.315445	0.761218	0.250356	0.410001	0.22635	0.697765	0.23853	0.410792	0.500074	0.308873	0.000822562
ENSMUSG00000020279	Il9r	11	protein_coding	4947	4	D	0.100202	0.0729157	0.0951693	0.0418339	0.0142137	0.0178187	0.0309453	0.105935	0.0718884	0.0828956	0.0821473	0.0773395	0.202406	0.318217	0.0184311	0.0209724	0.0265227	0.0221634	0.0168832	0.0197909	0.034451	0.0418548	0.0485208	0.0749876	0.025215	0.00471251	0.0210942	0.00896015	0.0421243	0.0343674	0.013192	0.0512	0.0281851	0.0694547	0.0114934	0.00663308	0.0102485	0.00511646	0.0221251	0.0161271	0.00736389	0.0331155	-0.00211513
ENSMUSG00000020280	Pus10	11	protein_coding	4325	10	A	13.3066	15.3211	21.5063	18.5242	21.9008	22.8666	21.836	13.9633	19.5532	22.9491	25.8818	27.5361	25.8945	27.2419	12.5357	14.476	13.6216	14.3594	18.0946	19.0229	20.1038	0.773973	1.51858	4.85794	1.59259	0.746639	1.43739	2.01248	0.787996	0.509847	0.747446	1.09252	0.711826	0.299059	0.205079	0.679356	0.124259	0.625772	0.606576	0.861772	0.550372	0.553131	0.000435253
ENSMUSG00000020282	Rhbdf1	11	protein_coding	5433	1	A	1.09765	1.11042	0.803932	0.71901	0.66868	0.743824	0.737963	3.3032	2.69324	2.58383	2.62899	2.66579	3.03275	2.71982	2.02848	1.90899	2.1231	1.98696	1.71119	1.53843	1.4687	0.177762	0.164075	0.331973	0.181053	0.101689	0.0285652	0.0597071	0.24469	0.184755	0.554505	0.138782	0.120125	0.273256	0.171924	0.0419506	0.0300978	0.0795738	0.160012	0.105154	0.243523	0.0904768	-0.000501837
ENSMUSG00000020283	Pex13	11	protein_coding	4644	3	E	7.70913	7.87773	10.2981	8.25168	7.72675	7.43306	7.05273	5.60695	5.61269	5.63241	5.38709	5.13395	5.13332	5.55549	4.59216	4.86372	4.54531	4.84653	5.38019	5.03918	5.35758	0.361693	0.608376	1.59654	0.663722	0.738783	0.50114	0.353588	0.269692	0.480937	0.367009	0.186542	0.188399	0.203577	0.364828	0.368769	0.124226	0.274776	0.105789	0.400566	0.0855435	0.276425	-0.0003326
ENSMUSG00000020287	Mpg	11	protein_coding	3752	1	C	3.15729	2.96979	2.34269	2.67224	2.98391	3.08559	3.11916	5.99461	5.4015	4.9953	4.41184	4.49101	4.19295	4.59403	6.0118	5.39088	6.08761	4.72455	4.88885	4.13584	4.2926	0.316782	0.185399	0.456116	0.213685	0.181847	0.387255	0.189028	0.213452	0.217722	0.264705	0.262033	0.304902	0.405727	0.283719	0.0528001	0.445778	0.529834	0.521123	0.00710707	0.123017	0.136643	0.000118179
ENSMUSG00000020289	Nprl3	11	protein_coding	7572	3	E	3.55116	3.83593	3.10524	4.03109	4.19352	4.41637	4.65022	5.30748	5.56469	5.58359	5.91053	6.04759	6.36504	6.13245	6.07051	6.2333	6.13642	6.20335	5.94575	5.89625	5.87422	0.127041	0.286247	0.267866	0.467701	0.271833	0.285363	0.397457	0.156544	0.149429	0.127729	0.333527	0.0348957	0.230148	0.313938	0.349248	0.239301	0.13476	0.365578	0.0650364	0.196451	0.387129	0.000361625
[truncated: 6,631 more rows]
[truncated: 17 more columns]

## Sheet: Supplementary Table S2
Cluster	ID	Description	GeneRatio	BgRatio	pvalue	qvalue	geneID	Count
1	GO:0009595	detection of biotic stimulus	8/1172	15/11723	3.29782e-05	0.0498851	Tlr6/Naip2/Tlr1/Naip5/Tlr2/Naip6/Ly96/Itgav	8
1	GO:0098581	detection of external biotic stimulus	8/1172	15/11723	3.29782e-05	0.0498851	Tlr6/Naip2/Tlr1/Naip5/Tlr2/Naip6/Ly96/Itgav	8
[truncated: 2,271 more rows]

## Sheet: Supplementary Table S3
Cluster	ID	Description	GeneRatio	BgRatio	pvalue	qvalue	geneID	Count
[truncated: 187 more rows]

[truncated: 1 more sheets: Supplementary Table S4]
